# Supplementary material for: Protoplasts: From Isolation to CRISPR/Cas Genome Editing Application
Source: Front Genome Ed. 2021 Aug 11;3:717017. doi: 10.3389/fgeed.2021.717017 (PMC8525356; doi:10.3389/fgeed.2021.717017)
Supplement: Supplementary file 1 [file Table1.XLSX]

## Sheet: Table S1
					目	科名		屬 種名
Embryophyta	Gymnosperm	Pinophyta			Pinales	Pinaceae		Abies alba	Lang et al. 1989	Plant Cell Reports February 1989, Volume 8, Issue 2, pp 120–123
Embryophyta	Gymnosperm	Pinophyta			Pinales	Pinaceae		Larix × eurolepis	Klimaszewska et al. 1989	Plant Cell Reports December 1989, Volume 8, Issue 8, pp 440–444
Embryophyta	Gymnosperm	Pinophyta			Pinales	Pinaceae		Larix decidua	Korlach et al. 1995	Plant Cell Reports December 1995, Volume 15, Issue 3–4, pp 242–247
Embryophyta	Gymnosperm	Pinophyta			Pinales	Pinaceae		Picea glauca	Attree et al. 1989	Nat Biotechnol 7, 1060–1062 (1989)
Embryophyta	Gymnosperm	Pinophyta			Pinales	Cupressaceae		Cryptomeria japonica	Maruyama et al. 2000	Plant biotechnology, 17(4), 281-296
Embryophyta	Angiosperm	basal angiosperm		Magnoliids	Magnoliales	Magnoliaceae		Liriodendron tulipifera	Merkle et al. 1987	American Journal of Botany, vol. 74, no. 8, 1987, pp. 1317–1321
Embryophyta	Angiosperm	basal angiosperm		Magnoliids	Laurales	Lauraceae		Cinnamomum camphora	Du et al. 2005	Plant Cell Reports 2005, Volume 24, Issue 8, pp 462–467
Embryophyta	Angiosperm	basal angiosperm		Magnoliids	Laurales	Lauraceae		Persea americana	Witjaksono et al. 1998	Plant Cell Reports 1998, Volume 18, Issue 3–4, pp 235–242
Embryophyta	Angiosperm	monocots			Alismatales	Araceae		Pinellia ternata	He et al. 1996	Plant Cell Reports 1996, Volume 16, Issue 1–2, pp 92–96
Embryophyta	Angiosperm	monocots			Liliales	Alstroemeriaceae		Alstroemeria L.	Kim et al. 2005	In Vitro Cell.Dev.Biol.-Plant 41, 505–510 (2005)
Embryophyta	Angiosperm	monocots			Liliales	Liliaceae		Lilium x formolongi	Godo et al. 1996	Plant Cell Reports 1996, Volume 15, Issue 6, pp 401–404
									Mii et al. 1994	Plant Science, 100(2), 221-226
									Horita et al. 2002	Planta. 2002 Sep;215(5):880-4
Embryophyta	Angiosperm	monocots			Liliales	Liliaceae		Lilium japonicum	Komai et al. 2006	In Vitro Cell.Dev.Biol.-Plant 42, 252 (2006)
Embryophyta	Angiosperm	monocots			Asparagales	Orchidaceae		Phalaenopsis spp	Shrestha et al. 2007	Plant Cell Reports 2007, 26:719
Embryophyta	Angiosperm	monocots			Asparagales	Iridaceae		Crocus pallasii	Karamian et al. 2007	Pak J Biol Sci. 2007 Feb 15;10(4):659-63
Embryophyta	Angiosperm	monocots			Asparagales	Iridaceae		Iris fulva	Inoue et al. 2004	Cytologia, 69(3), 327-333
Embryophyta	Angiosperm	monocots			Asparagales	Iridaceae		Iris germanica	Shimizu et al. 1996	Euphytica 89, 223–227 (1996)
Embryophyta	Angiosperm	monocots			Asparagales	Asphodelaceae		Hemerocallis	Ling et al. 1995	Plant Cell Reports (1995) 15: 293- 296
Embryophyta	Angiosperm	monocots			Asparagales	Amaryllidaceae		Allium cepa	Hansen et al. 1995	Plant Cell Reports January 1995, Volume 15, Issue 1–2, pp 8–11
Embryophyta	Angiosperm	monocots			Asparagales	Amaryllidaceae		Allium sativum	Ayabe et al. 1995	Plant Cell Reports January 1995, Volume 15, Issue 1–2, pp 17–21
Embryophyta	Angiosperm	monocots			Asparagales	Amaryllidaceae		Allium ampeloprasum	Buiteveld et al. 1994	Plant science, 100(2), 203-210
Embryophyta	Angiosperm	monocots			Asparagales	Asparagaceae		Asparagus densiflorus	Benmoussa et al. 1997	Plant Cell Reports 1997, Volume 17, Issue 2, pp 123–128
Embryophyta	Angiosperm	monocots			Asparagales	Asparagaceae		Asparagus officinalis	Kunitake et al. 1990	Plant Cell Reports May 1990, Volume 8, Issue 12, pp 706–710
									Kong et al. 1988	Plant Cell Reports (1988) 7:67-69
									Bui-Dang-Ha et al. 1973	Protoplasma 78, 215–221 (1973)
									BUI DANG HA et al. 1975	Journal of Experimental Botany, Volume 26, Issue 2, April 1975, Pages 263–270
									Dan et al. 1991	Plant Cell Tiss Organ Cult 27, 321–331 (1991)
Embryophyta	Angiosperm	monocots		Commelinids	Arecales	Dasypogonaceae		Haynaldia villosa	Zhou et al. 2005	Plant Cell Reports (2005) 24: 289–296
Embryophyta	Angiosperm	monocots		Commelinids	Arecales	Arecaceae		Elaeis guineensis	Masani et al. 2013	Plant Sci. 2013 Sep;210:118-27
Embryophyta	Angiosperm	monocots		Commelinids	Zingiberales	Musaceae		Musa spp.	Assani et al. 2001	Plant Cell Reports 2001, Volume 20, Issue 6, pp 482–488
									Megia et al. 1993	Plant Cell Reports November 1993, Volume 13, Issue 1, pp 41–44
									Panis et al. 1993	Plant Cell Reports 1993, Volume 12, Issue 7–8, pp 403–407
									Assani et al. 2002	Plant science, 162(3), 355-362
									Assani et al. 2005	Plant Cell Tiss Organ Cult 83, 145–151 (2005)
									Assani et al. 2006	Plant Cell Tiss Organ Cult 85, 257–264 (2006)
Embryophyta	Angiosperm	monocots		Commelinids	Zingiberales	Musaceae		Musa acuminata	Xiao et al. 2007	Plant Cell Tiss Organ Cult 90, 191–200 (2007)
									Xiao et al. 2009	Plant Cell Tiss Organ Cult 97, 313–321 (2009)
Embryophyta	Angiosperm	monocots		Commelinids	Zingiberales	Musaceae		Musa paradisiacal	Dai et al. 2010	In Vitro Cell.Dev.Biol.-Plant 46, 403–410 (2010)
Embryophyta	Angiosperm	monocots		Commelinids	Zingiberales	Musaceae		Musa Silk	Xiao et al. 2009	Plant Cell Tiss Organ Cult 97, 313–321 (2009)
Embryophyta	Angiosperm	monocots		Commelinids	Zingiberales	Zingiberaceae		Zingiber officinale	Guo et al. 2007	Plant Cell Tiss Organ Cult 89, 151–157 (2007)
									Guan et al. 2010	Plant Cell Tiss Organ Cult 102, 279–284 (2010)
Embryophyta	Angiosperm	monocots		Commelinids	Poales	Poaceae		Agropyron elongatum	Xia et al. 2003	Theor Appl Genet. 2003 Jul;107(2):299-305
Embryophyta	Angiosperm	monocots		Commelinids	Poales	Poaceae		Agrostis alba	Asano et al. 1994	Plant Cell Reports (1994) 13:243-246
									Asano et al. 1990	Plant Science, 72(2), 267-273
Embryophyta	Angiosperm	monocots		Commelinids	Poales	Poaceae		Agrostis palustris	Lee et al. 1996	Crop science, 36(2), 401-406
Embryophyta	Angiosperm	monocots		Commelinids	Poales	Poaceae		Avena Sativa	Larkin et al. 1981	Theor Appl Genet. 1981 Oct;60(4):197-214
Embryophyta	Angiosperm	monocots		Commelinids	Poales	Poaceae		Dactylis glomerata	Horn et al. 1988	Plant Cell Reports October 1988, Volume 7, Issue 6, pp 371–374
									Horn et al. 1988	Plant Cell Reports (1988) 7:469-472
Embryophyta	Angiosperm	monocots		Commelinids	Poales	Poaceae		Festuca arundinacea	Cai et aal. 2007	Plant Cell Reports (2007) 26:1809–1819
									Ha et al. 1992	Plant Cell Reports (1992) 11:601-604
									Dalton et al. 1988	Journal of Plant Physiology,Volume 132, Issue 2,1988,Pages 170-175
									Dalton et al. 1988	Plant Cell Tiss Organ Cult 12, 137–140 (1988)
									Takamizo et al. 1990	Plant science, 72(1), 125-131
									Wang et al. 1992	Biotechnology (N Y). 1992 Jun;10(6):691-6
									Dalton et al. 1995	Plant Science, 108(1), 63-70
Embryophyta	Angiosperm	monocots		Commelinids	Poales	Poaceae		Festuca pratensis	Wang et al. 1993	Plant Cell Reports January 1993, Volume 12, Issue 2, pp 95–100
									Vallés et al. 1993	Plant Cell Reports (1993) 12:101-106
Embryophyta	Angiosperm	monocots		Commelinids	Poales	Poaceae		Festuca rubra	Spangenberg et al. 1994	Plant Science, 97(1), 83-94
									Stadelmann et al. 1998	Plant breeding, 117(1), 37-43
Embryophyta	Angiosperm	monocots		Commelinids	Poales	Poaceae		Hordeum murinum	Wang et al. 1994	Plant Cell Reports 1994, Volume 13, Issue 3–4, pp 139–144
									Funatsuki et al. 1992	Plant Science, 85(2), 179-187
Embryophyta	Angiosperm	monocots		Commelinids	Poales	Poaceae		Hordeum vulgare	Jähne et al. 1991	Plant Cell Reports 1991, Volume 10, Issue 1, pp 1–6
									Salmenkallio-Marttila et al. 1995	Plant Cell Reports January 1995, Volume 14, Issue 4, pp 253–256
									Nobre et al. 2000	Plant Cell Reports October 2000, Volume 19, Issue 10, pp 1000–1005
									Kisaka et al. 1998	Plant Cell Reports March 1998, Volume 17, Issue 5, pp 362–367
									Stöldt et al. 1996	Plant Cell Reports December 1996, Volume 16, Issue 3–4, pp 137–141
									Kihara et al. 1998	Plant Cell Reports (1998) 17: 937–940
									Kao et al. 1974	Planta. 1974 Jan;120(3):215-27
									Larkin et al. 1981	Theor Appl Genet. 1981 Oct;60(4):197-214
									Lührs et al. 1988	Planta. 1988 Jul;175(1):71-81
									Eigel et al. 1989	Journal of plant physiology 134.5 (1989): 577-581
									Funatsuki et al. 1992	Plant Science, 85(2), 179-187
									Holm et al. 1994	Plant Cell. 1994 Apr;6(4):531-543
									Kihara et al. 1995	Plant Science, 106(1), 115-120
									Funatsuki et al. 1995	Theor Appl Genet. 1995 Oct;91(5):707-12
Embryophyta	Angiosperm	monocots		Commelinids	Poales	Poaceae		Leymus chinensis	Guangmin et al. 1996	Plant Science, 120(2), 197-203
Embryophyta	Angiosperm	monocots		Commelinids	Poales	Poaceae		Lolium multiflorum	Dalton et al. 1988	Plant Cell Tiss Organ Cult 12, 137–140 (1988)
									Wang et al. 1993	Plant Science, 94(1-2), 179-193
									Wang et al. 1997	Journal of plant physiology, 151(1), 83-90
Embryophyta	Angiosperm	monocots		Commelinids	Poales	Poaceae		Lolium perenne	Dalton et al. 1988	Journal of Plant Physiology,Volume 132, Issue 2,1988,Pages 170-175
									Dalton et al. 1988	Plant Cell Tiss Organ Cult 12, 137–140 (1988)
									Creemers-Molenaar et al. 1989	Plant Science,Volume 63, Issue 2,1989,Pages 167-176
									Zaghmout et al. 1992	Journal of plant physiology, 140(1), 101-105
									Wang et al. 1993	Plant Science, 94(1-2), 179-193
									Folling et al. 1995	Plant Science, 108(2), 229-239
									Wang et al. 1997	Journal of plant physiology, 151(1), 83-90
									Stadelmann et al. 1998	Plant breeding, 117(1), 37-43
Embryophyta	Angiosperm	monocots		Commelinids	Poales	Poaceae		Lolium x boucheanum	Wang et al. 1993	Plant Science, 94(1-2), 179-193
Embryophyta	Angiosperm	monocots		Commelinids	Poales	Poaceae		Oryza brachyantha	Hayashi et al. 1988	Mol Gen Genet 214, 6–10 (1988)
Embryophyta	Angiosperm	monocots		Commelinids	Poales	Poaceae		Oryza eichingeri	Hayashi et al. 1988	Mol Gen Genet 214, 6–10 (1988)
Embryophyta	Angiosperm	monocots		Commelinids	Poales	Poaceae		Oryza meyeriana	Yan et al. 2004	Plant Cell Reports (2004) 22:569–575
Embryophyta	Angiosperm	monocots		Commelinids	Poales	Poaceae		Oryza officinalis	Hayashi et al. 1988	Mol Gen Genet 214, 6–10 (1988)
Embryophyta	Angiosperm	monocots		Commelinids	Poales	Poaceae		Oryza perrieri	Hayashi et al. 1988	Mol Gen Genet 214, 6–10 (1988)
Embryophyta	Angiosperm	monocots		Commelinids	Poales	Poaceae		Oryza rufipogon	Baset et al. 1991	Plant Cell Reports July 1991, Volume 10, Issue 4, pp 200–203
Embryophyta	Angiosperm	monocots		Commelinids	Poales	Poaceae		Oryza sativa	Jain et al. 1995	Plant Cell Reports May 1995, Volume 14, Issue 8, pp 515–519
									Yamada et al. 1986	Plant Cell Reports 1986, Volume 5, Issue 2, pp 85–88
									Li et al. 1990	Plant Cell Reports 1990, Volume 9, Issue 4, pp 216–220
									Zhang et al. 1995	Plant Cell Reports 1995, 15, Issue 1–2, pp 68–71
									Jain et al. 1995	Plant Cell Reports 1995, Volume 14, Issue 8, pp 515–519
									Guiderdoni et al. 1992	Plant Cell Reports November 1992, Volume 11, Issue 12, pp 618–622
									Wang et al. 1989	Plant Cell Reports June 1989, Volume 8, Issue 6, pp 329–332
									Xue et al. 1995	Plant Cell Reports January 1995, Volume 15, Issue 1–2, pp 76–81
									Datta et al. 1992	Plant Cell Reports June 1992, Volume 11, Issue 5–6, pp 229–233
									Kisaka et al. 1998	Plant Cell Reports March 1998, Volume 17, Issue 5, pp 362–367
									Su et al. 1992	Plant Cell Reports December 1992, Volume 12, Issue 1, pp 45–49
									Hosoyama et al. 1995	Plant Cell Reports December 1995, Volume 15, Issue 3–4, pp 174–177
									Ghosh et al. 1994	Plant Cell Reports June 1994, Volume 13, Issue 9, pp 528–532
									Meijer et al. 1991	Plant Ccll Rcports (1991) 10:171-174
									Datta et al. 1990	Plant Cell Reports (1990) 9:253-256
									Stark-Lorenzen et al. 1997	Plant Cell Reports (1997) 16: 668–673
									Yan et al. 2004	Plant Cell Reports (2004) 22:569–575
									Larkin et al. 1981	Theor Appl Genet. 1981 Oct;60(4):197-214
									FUJIMURA et al. 1985	Plant tissue culture letters, 1985, Volume 2, Issue 2, Pages 74-75
									Toriyama et al. 1986	Theor Appl Genet. 1986 Nov;73(1):16-9
									Abdullah et al. 1986	Nat Biotechnol 4, 1087–1090 (1986)
									Kyozuka et al. 1987	Mol Gen Genet 206, 408–413 (1987)
									Cocking et al. 1987	1987 Jun 5;236(4806):1259-62
									Ogura et al. 1987	Theor Appl Genet. 1987 Sep;74(5):670-6
									Kyozuka et al. 1988	Theor Appl Genet. 1988 Dec;76(6):887-90
									Hayashi et al. 1988	Mol Gen Genet 214, 6–10 (1988)
									Toriyama et al. 1988	Theor Appl Genet. 1988 Nov;76(5):665-8
									Vasil et al. 1988	Nat Biotechnol 6, 397–402 (1988)
									KANDA et al. 1988	The Japanese Journal of Genetics, 1988, Volume 63, Issue 2, Pages 127-136
									Zhang et al. 1988	Theor Appl Genet. 1988 Dec;76(6):835-40
									Toriyama et al. 1988	Nat Biotechnol 6, 1072–1074 (1988)
									Jenes et al. 1989	Plant Science 63.2 (1989): 187-198
									Lee et al. 1989	Planta. 1989 Jun;178(3):325-33
									Masuda et al. 1989	Plant science 62.2 (1989): 237-246
									Akagi et al. 1989	Molec. Gen. Genet. 215, 501–506 (1989)
									Yang et al. 1989	Theor Appl Genet. 1989 Mar;77(3):305-10
									Abdullah et al. 1989	Plant Science, 65(1), 97-101
									Shimamoto et al. 1989	Nature 338, 274–276 (1989)
									Li et al. 1990	Plant Mol Biol Rep 8, 276–291 (1990)
									Hayashimoto et al. 1990	Plant Physiol. 1990 Jul;93(3):857-63
									Brown et al. 1990	Mol Gen Genet. 1990 Sep;223(2):324-8
									Datta et al. 1990	Nat Biotechnol 8, 736–740 (1990)
									Zhang et al. 1991	Plant Cell. 1991 Nov;3(11):1155-65
									Wu et al. 1992	Plant Science, 86(1), 83-87
									Datta et al. 1992	Plant Mol Biol. 1992 Nov;20(4):619-29
									Peng et al. 1992	Theoret. Appl. Genetics 83, 855–863 (1992)
									Biswas et al. 1993	Journal of plant physiology, 141(4), 470-475
									Gupta et al. 1993	Nat Biotechnol 11, 90–94 (1993)
									Rathore et al. 1993	Plant Mol Biol. 1993 Mar;21(5):871-84
									Ghosh Biswas et al. 1994	J Biotechnol. 1994 Jan 15;32(1):1-10
									Zhu et al. 1994	Plant Cell Tiss Organ Cult 36, 197–204 (1994)
									Akagi et al. 1995	Theor Appl Genet. 1995 Jun;90(7-8):948-51
									Wardrop et al. 1996	Journal of biotechnology, 50(1), 47-54
									Bao et al. 1996	Transgenic Res. 1996 Mar;5(2):97-103
									Jain et al. 1997	Journal of experimental botany, 48(3), 751-758
									Azhakanandam et al. 1997	Enzyme and microbial technology, 21(8), 572-577
									Tsugawa et al. 1998	Theor Appl Genet 97, 1019–1026 (1998)
									Liu et al. 1999	Theor Appl Genet 98, 1099–1103 (1999)
									In Lee et al. 1999	Molecular Breeding 5, 1–9 (1999)
									Miyao et al. 2012	Plant Cell Physiol. 2012 Jan;53(1):256-64
									Stroud et al. 2013	Elife. 2013 Mar 19;2:e00354
Embryophyta	Angiosperm	monocots		Commelinids	Poales	Poaceae		Pennisetum americanum	Vasil et al. 1980	Theor Appl Genet. 1980 May;56(3):97-9
Embryophyta	Angiosperm	monocots		Commelinids	Poales	Poaceae		Pennisetum purpureum Schum.	Vasil et al. 1983	Zeitschrift für Pflanzenphysiologie,Volume 111, Issue 3,1983,Pages 233-239
Embryophyta	Angiosperm	monocots		Commelinids	Poales	Poaceae		Poa pratensis	Nielsen et al. 1993	Plant Cell Reports 12, Issue 10, pp 537–540
									van der Valk et al. 1988	Euphytica 39, 169–176 (1988)
Embryophyta	Angiosperm	monocots		Commelinids	Poales	Poaceae		Psathyrostachys junceus	Li et al. 2004	Plant Cell Reports December 2004, Volume 23, Issue 7, pp 461–467
Embryophyta	Angiosperm	monocots		Commelinids	Poales	Poaceae		Saccharum hybrid	Chen et al. 1988	Plant Cell Reports August 1988, Volume 7, Issue 5, pp 344–347
									Larkin et al. 1981	Theor Appl Genet. 1981 Oct;60(4):197-214
									Aftab et al. 1996	Plant Cell Tiss Organ Cult 44, 71–78 (1996)
									Aftab et al. 1999	Plant Cell, Tissue and Organ Culture 56, 155 (1999)
Embryophyta	Angiosperm	monocots		Commelinids	Poales	Poaceae		Saccharum officinarum	Srinivasan et al. 1986	Journal of Plant Physiology,Volume 126, Issue 1,1986,Pages 41-48
									Vasil et al. 1988	Nat Biotechnol 6, 397–402 (1988)
Embryophyta	Angiosperm	monocots		Commelinids	Poales	Poaceae		Secale cereale	Ma et al. 2003	Plant Cell Reports December 2003, Volume 22, Issue 5, pp 320–327
Embryophyta	Angiosperm	monocots		Commelinids	Poales	Poaceae		Sorghum bicolor	Sairam et al. 1999	Plant Cell Reports September 1999, Volume 18, Issue 12, pp 972–977
									Altpeter et al. 2016	Plant Cell. 2016 Jul;28(7):1510-20
Embryophyta	Angiosperm	monocots		Commelinids	Poales	Poaceae		Sorghum vulgare	Wei et al. 1990	Plant Cell Reports June 1990, Volume 9, Issue 1, pp 51–53
Embryophyta	Angiosperm	monocots		Commelinids	Poales	Poaceae		Thinopyrum intermedium	Li et al. 2014	Plant Cell Reports (2014) 33:633–641
Embryophyta	Angiosperm	monocots		Commelinids	Poales	Poaceae		Triticum aestivum	Hayashi et al. 1988	Plant Cell Reports 1988, Volume 7, Issue 6, pp 414–417
									Qiao et al. 1992	Plant Cell Reports June 1992, Volume 11, Issue 5–6, pp 262–265
									Chang et al. 1991	Plant Cell Reports March 1991, Volume 9, Issue 11, pp 611–614
									Ahmed et al. 1993	Plant Cell Reports January 1993, Volume 12, Issue 3, pp 175–179
									He et al. 1992	Plant Cell Reports February 1992, Volume 11, Issue 1, pp 16–19
									Harris et al. 1988	Plant Cell Reports August 1988, Volume 7, Issue 5, pp 337–340
									Li et al. 2004	Plant Cell Reports December 2004, Volume 23, Issue 7, pp 461–467
									Cai et al. 2007	Plant Cell Reports (2007) 26:1809–1819
									Deng et al. 2007	Plant Cell Reports (2007) 26:1233–1241
									Zhou et al. 2005	Plant Cell Reports (2005) 24: 289–296
									Li et al. 2014	Plant Cell Reports (2014) 33:633–641
									Cocking et al. 1987	1987 Jun 5;236(4806):1259-62
									Vasil et al. 1990	Nat Biotechnol 8, 429–434 (1990)
									Zhong-yi et al. 1992	Plant Cell Tiss Organ Cult 28, 79–85 (1992)
									Guangmin et al. 1996	Plant Science, 120(2), 197-203
									Xia et al. 2003	Theor Appl Genet. 2003 Jul;107(2):299-305
									Zhang et al. 2016	Nat Commun. 2016 Aug 25;7:12617
									Liang et al. 2017	Nat Commun. 2017 Jan 18;8:14261
Embryophyta	Angiosperm	monocots		Commelinids	Poales	Poaceae		Triticum durum	Yang et al. 1993	Plant Cell Reports April 1993, Volume 12, Issue 6, pp 320–323
Embryophyta	Angiosperm	monocots		Commelinids	Poales	Poaceae		Zea mays	Sun et al. 1989	Plant Cell Reports June 1989, Volume 8, Issue 6, pp 313–316
									Sukhapinda et al. 1993	Plant Cell Reports December 1993, Volume 13, Issue 2, pp 63–68
									Lyznik et al. 1989	Plant Cell Reports May 1989, Volume 8, Issue 5, pp 292–295
									Petersen et al. 1992	Plant Cell Reports January 1992, Volume 10, Issue 12, pp 591–594
									Wang et al. 2000	Plant Cell Reports (2000) 19:654–660
									Kao et al. 1974	Planta. 1974 Jan;120(3):215-27
									Larkin et al. 1981	Theor Appl Genet. 1981 Oct;60(4):197-214
									Cocking et al. 1987	1987 Jun 5;236(4806):1259-62
									Vasil et al. 1988	Nat Biotechnol 6, 397–402 (1988)
									Rhodes et al. 1988	Nat Biotechnol 6, 56–60 (1988)
									Rhodes et al. 1988	Science. 1988 Apr 8;240(4849):204-7
									Prioli et al. 1989	Nat Biotechnol 7, 589–594 (1989)
									Shillito et al. 1989	Nat Biotechnol 7, 581–587 (1989)
									Mórocz et al. 1990	Theor Appl Genet. 1990 Dec;80(6):721-6
									Gordon-Kamm et al. 1990	Plant Cell. 1990 Jul;2(7):603-618
									Mitchell et al. 1991	Journal of plant physiology, 137(5), 530-536
									Golovkin et al. 1993	Plant Science, 90(1), 41-52
									He et al. 2006	Plant Cell Tiss Organ Cult 86, 15–25 (2006)
									Han et al. 2018	Genetics. 2018 Aug;209(4):983-995
									Kanai et al. 1973	Plant Physiol. 1973 Jun;51(6):1133-7
Embryophyta	Angiosperm	monocots		Commelinids	Poales	Poaceae		Zizania latifolia	Liu et al. 1999	Theor Appl Genet 98, 1099–1103 (1999)
Embryophyta	Angiosperm	monocots		Commelinids	Poales	Poaceae		Zoysia japonica	Inokuma et al. 1996	Plant Cell Reports June 1996, Volume 15, Issue 10, pp 737–741
									Inokuma et al. 1998	Plant Cell Reports (1998) 17: 334–338
Embryophyta	Angiosperm	eudicots			Ranunculales	Ranunculaceae		Ranunculus sceleratus L.	Dorion et al. 1975	Plant Science Letters,Volume 5, Issue 5,1975,Pages 325-331
Embryophyta	Angiosperm	eudicots	Superrosids		Saxifragales	Crassulaceae		Kalanchoe blossfeldiana	Castelblanque et al. 2010	Plant Cell Tiss Organ Cult 100, 107 (2010)
Embryophyta	Angiosperm	eudicots	Superrosids	Rosids	Vitales	Vitaceae		Vitis vinifera	Reustle et al. 1995	Plant Cell Reports December 1995, Volume 15, Issue 3–4, pp 238–241
									Zhu et al. 1997	Plant Science, 123(1-2), 151-157
									Papadakis et al. 2001	Plant Physiol. 2001 May;126(1):434-44
Embryophyta	Angiosperm	eudicots	Superrosids	Rosids	Fabales	Fabaceae		Arachis paraguariensis	Li et al. 1993	Plant Cell Tiss Organ Cult 34, 83–90 (1993)
Embryophyta	Angiosperm	eudicots	Superrosids	Rosids	Fabales	Fabaceae		Astragalus adsurgens	Luo et al. 1998	Plant Cell Reports 1998, Volume 17, Issue 4, pp 313–317
Embryophyta	Angiosperm	eudicots	Superrosids	Rosids	Fabales	Fabaceae		Astragalus melilotoides	Hou et al. 2004	Plant Cell Reports 2004, Volume 22, Issue 10, pp 741–746
Embryophyta	Angiosperm	eudicots	Superrosids	Rosids	Fabales	Fabaceae		Glycine canescens	Myers et al. 1989	Plant Cell Reports February 1989, Volume 8, Issue 2, pp 112–115
									Newell et al. 1985	Plant Cell Tiss Organ Cult 4, 145–149 (1985)
									Hammatt et al. 1987	Plant Science,Volume 48, Issue 2,1987,Pages 129-135
									Hammatt et al. 1987	Plant Science,Volume 48, Issue 2,1987,Pages 129-135
Embryophyta	Angiosperm	eudicots	Superrosids	Rosids	Fabales	Fabaceae		Glycine max	Wei et al.1988	Plant Cell Reports August 1988, Volume 7, Issue 5, pp 348–351
									Dhir et al. 1991	Plant Cell Reports May 1991, Volume 10, Issue 1, pp 39–43
									Dhir et al. 1992	Plant Cell Reports June 1992, Volume 11, Issue 5–6, pp 285–289
									Dhir et al. 1991	Plant Cell Reports June 1991, Volume 10, Issue 2, pp 97–101
									Kao et al. 1974	Planta. 1974 Jan;120(3):215-27
Embryophyta	Angiosperm	eudicots	Superrosids	Rosids	Fabales	Fabaceae		Lathyrus sativus	Durieu et al. 2000	J Exp Bot. 2000 Jul;51(348):1237-42
Embryophyta	Angiosperm	eudicots	Superrosids	Rosids	Fabales	Fabaceae		Lotus corniculatus	Ahuja et al. 1983	Plant Cell Reports 2, Issue 2, pp 101–104 1983
									Judith Webb et al. 1987	Plant Breeding, 98: 111-118
									Raikar et al. 2008	Plant Biotechnol Rep 2, 171 (2008)
Embryophyta	Angiosperm	eudicots	Superrosids	Rosids	Fabales	Fabaceae		Medicago arborea	Mariotti et al. 1984	Plant Science Letters,Volume 37, Issues 1–2,1984,Pages 149-156
Embryophyta	Angiosperm	eudicots	Superrosids	Rosids	Fabales	Fabaceae		Medicago borealis	Kuchuk et al. 1990	Plant Cell Reports (1990) 8:660-663
Embryophyta	Angiosperm	eudicots	Superrosids	Rosids	Fabales	Fabaceae		Medicago difalcata	Gilmour et al. 1987	Plant Science,Volume 48, Issue 2,1987,Pages 107-112
Embryophyta	Angiosperm	eudicots	Superrosids	Rosids	Fabales	Fabaceae		Medicago falcata	Gilmour et al. 1987	Plant Science,Volume 48, Issue 2,1987,Pages 107-112
Embryophyta	Angiosperm	eudicots	Superrosids	Rosids	Fabales	Fabaceae		Medicago glutinosa	Gilmour et al. 1987	Plant Science,Volume 48, Issue 2,1987,Pages 107-112
Embryophyta	Angiosperm	eudicots	Superrosids	Rosids	Fabales	Fabaceae		Medicago hemicycla	Gilmour et al. 1987	Plant Science,Volume 48, Issue 2,1987,Pages 107-112
Embryophyta	Angiosperm	eudicots	Superrosids	Rosids	Fabales	Fabaceae		Medicago littoralis	Zafar et al. 1995	Plant Cell Tiss Organ Cult 41, 41–48 (1995)
Embryophyta	Angiosperm	eudicots	Superrosids	Rosids	Fabales	Fabaceae		Medicago polymorpha	Scarpa et al. 1993	Plant Cell Tiss Organ Cult 35, 49–57 (1993)
Embryophyta	Angiosperm	eudicots	Superrosids	Rosids	Fabales	Fabaceae		Medicago sativa	Kuchuk et al. 1990	Plant Cell Reports (1990) 8:660-663
									dos Santos et al. 1980	Zeitschrift für Pflanzenphysiologie,Volume 99, Issue 3,1980,Pages 261-270
									Johnson et al. 1981	Plant Science Letters,Volume 20, Issue 4,1981,Pages 297-304
									Xu et al. 1982	Zeitschrift für Pflanzenphysiologie,Volume 107, Issue 3,1982,Pages 231-235
									Latunde-Dada et al. 1983	Plant Science Letters,Volume 32, Issues 1–2,1983,Pages 205-211
									Atanassov et al. 1984	Plant Cell Tiss Organ Cult 3, 149–162 (1984)
Embryophyta	Angiosperm	eudicots	Superrosids	Rosids	Fabales	Fabaceae		Medicago scutellata	Tian et al. 1999	Plant Cell Reports September 1999, Volume 18, Issue 12, pp 989–996
Embryophyta	Angiosperm	eudicots	Superrosids	Rosids	Fabales	Fabaceae		Medicago truncatula	Rose et al. 1995	Plant Cell Reports March 1995, Volume 14, Issue 6, pp 349–353
									Tian et al. 1999	Plant Cell Reports September 1999, Volume 18, Issue 12, pp 989–996
Embryophyta	Angiosperm	eudicots	Superrosids	Rosids	Fabales	Fabaceae		Medicago varia	Gilmour et al. 1987	Plant Science,Volume 48, Issue 2,1987,Pages 107-112
Embryophyta	Angiosperm	eudicots	Superrosids	Rosids	Fabales	Fabaceae		Onobrychis viciifolia	Hamill et al. 1986	Plant Cell Reports December 1986, Volume 5, Issue 6, pp 439–441
Embryophyta	Angiosperm	eudicots	Superrosids	Rosids	Fabales	Fabaceae		Pisum sativum	Puonti-Kaerlas et al. 1988	Plant Cell Reports, Volume 7, Issue 4, pp 242–245
									Lehminger-Mertens et al.1989	Plant Cell Reports October 1989, Volume 8, Issue 7, pp 379–382
									Kao et al. 1974	Planta. 1974 Jan;120(3):215-27
									Lehminger-Mertens et al. 1989	In Vitro Cell Dev Biol 25, 571–574 (1989)
									Durieu et al. 2000	J Exp Bot. 2000 Jul;51(348):1237-42
									Ochatt et al. 2000	Plant Sci. 2000 Jul 28;156(2):177-183
Embryophyta	Angiosperm	eudicots	Superrosids	Rosids	Fabales	Fabaceae		Pithecellobium dulce	Saxena et al. 1987	Plant Science,Volume 53, Issue 3,1987,Pages 257-262
Embryophyta	Angiosperm	eudicots	Superrosids	Rosids	Fabales	Fabaceae		Psophocarpus tetragonolobus	Wilson et al. 1985	Plant Science,Volume 41, Issue 1,1985,Pages 61-68
Embryophyta	Angiosperm	eudicots	Superrosids	Rosids	Fabales	Fabaceae		Robinia pseudoacacia	Kanwar et al. 2009	Plant Cell Tiss Organ Cult 96, 95–103 (2009)
Embryophyta	Angiosperm	eudicots	Superrosids	Rosids	Fabales	Fabaceae		Stylosanthes guianensis	Vieira et al. 1990	Plant Cell Reports 1990, Volume 9, Issue 5, pp 289–292
									Szabados et al. 1986	Plant Cell Reports June 1986, Volume 5, Issue 3, pp 174–177
Embryophyta	Angiosperm	eudicots	Superrosids	Rosids	Fabales	Fabaceae		Trifolium pratense	Myers et al. 1989	Plant Cell Tiss Organ Cult 19, 113–127 (1989)
Embryophyta	Angiosperm	eudicots	Superrosids	Rosids	Fabales	Fabaceae		Trifolium rubens	Grosser et al. 1984	Plant Science Letters,Volume 37, Issues 1–2,1984,Pages 165-170
									Bhojwani et al. 1984	Euphytica 33, 915–921 (1984)
Embryophyta	Angiosperm	eudicots	Superrosids	Rosids	Fabales	Fabaceae		Trigonella foenumgraecum	Shekhawat et al. 1983	Plant Cell Reports June 1983, Volume 2, Issue 3, pp 119–121
Embryophyta	Angiosperm	eudicots	Superrosids	Rosids	Fabales	Fabaceae		Vicia faba L.	Binding et al. 1978	Zeitschrift für Pflanzenphysiologie 88 (1978): 327-332
Embryophyta	Angiosperm	eudicots	Superrosids	Rosids	Fabales	Fabaceae		Vicia narbonensis	Tegeder et al. 1996	Plant Cell Reports November 1996, Volume 16, Issue 1–2, pp 22–25
Embryophyta	Angiosperm	eudicots	Superrosids	Rosids	Fabales	Fabaceae		Vigna aconitifolia	Krishnamurthy et al. 1984	Plant Cell Reports 1984, Volume 3, Issue 1, pp 30–32
									Bhadra et al. 1994	Plant Cell Reports December 1994, Volume 14, Issue 2–3, pp 175–179
									Köhler et al. 1987	Plant Cell Reports ( 1987) 6: 313 - 317
									Shekhawat et al. 1983	Plant Science Letters,Volume 32, Issues 1–2,1983,Pages 43-51
Embryophyta	Angiosperm	eudicots	Superrosids	Rosids	Fabales	Fabaceae		Vigna sinensis	Li et al. 1995	Plant Cell Reports December 1995, Volume 15, Issue 3–4, pp 282–286
Embryophyta	Angiosperm	eudicots	Superrosids	Rosids	Rosales	Rosaceae		Broussonetia kazinoki	Oka et al. 1985	Journal of Plant Physiology,Volume 119, Issue 5,1985,Pages 455-460
Embryophyta	Angiosperm	eudicots	Superrosids	Rosids	Rosales	Rosaceae		Fragaria Xananassa	Nyman et al. 1992	Plant Cell Reports (1992) 11:105-108
									Nyman et al. 1988	Journal of Plant Physiology,Volume 133, Issue 3,1988,Pages 375-377
									Nyman et al. 1992	Plant Cell Tiss Organ Cult 30, 127–133 (1992)
Embryophyta	Angiosperm	eudicots	Superrosids	Rosids	Rosales	Rosaceae		Malus×domestica	Saito et al. 1999	Plant Cell Reports March 1999, Volume 18, Issue 7–8, pp 549–553
									Patat-Ochatt et al. 1993	Plant Cell Reports January 1993, Volume 12, Issue 2, pp 118–120
									Patat-Ochatt et al. 1988	Journal of plant physiology 133.4 (1988): 460-465
									Wallin et al. 1990	Journal of plant physiology 135.5 (1990): 565-570
									Perales et al. 1993	Plant Cell Tiss Organ Cult 34, 71–76 (1993)
Embryophyta	Angiosperm	eudicots	Superrosids	Rosids	Rosales	Rosaceae		Prunus avium	Ochatt et al. 1991	Journal of plant physiology, 139(2), 155-160
Embryophyta	Angiosperm	eudicots	Superrosids	Rosids	Rosales	Rosaceae		Prunus avium × pseudocerasus	Ochatt et al. 1988	Plant Cell Reports 1988, Volume 7, Issue 6, pp 393–395
									Ochatt et al. 1988	Plant Science,Volume 54, Issue 2,1988,Pages 165-169
Embryophyta	Angiosperm	eudicots	Superrosids	Rosids	Rosales	Rosaceae		Prunus cerasus	Ochatt et al. 1990	Plant Cell Reports September 1990, Volume 9, Issue 5, pp 268–271
Embryophyta	Angiosperm	eudicots	Superrosids	Rosids	Rosales	Rosaceae		Pyrus communis	Ochatt et al. 1988	Plant Cell Reports 1988, Volume 7, Issue 7, pp 587–589
									Ochatt et al. 1986	Journal of Plant Physiology,Volume 122, Issue 3,1986,Pages 243-249
Embryophyta	Angiosperm	eudicots	Superrosids	Rosids	Rosales	Rosaceae		Rosa hybridia	Kim et al. 2003	Plant Cell, Tissue and Organ Culture 73, 15–19 (2003)
Embryophyta	Angiosperm	eudicots	Superrosids	Rosids	Rosales	Rosaceae		Rosa persica x xanthina	Matthews et al. 1991	Plant Cell Tiss Organ Cult 24, 173–180 (1991)
Embryophyta	Angiosperm	eudicots	Superrosids	Rosids	Rosales	Rosaceae		Rosa spp.	Schum et al. 2001	Gartenbauwissenschaft, 66(3), 115-122
Embryophyta	Angiosperm	eudicots	Superrosids	Rosids	Rosales	Rosaceae		Rosa wichuraiana	Matthews et al. 1991	Plant Cell Tiss Organ Cult 24, 173–180 (1991)
Embryophyta	Angiosperm	eudicots	Superrosids	Rosids	Rosales	Ulmaceae		Ulmus × hollandica 'Pioneer'	Sticklen et al. 1986	Plant Science,Volume 47, Issue 1,1986,Pages 29-34
Embryophyta	Angiosperm	eudicots	Superrosids	Rosids	Rosales	Ulmaceae		Ulmus americana	Jones et al. 2015	Protoplasma. 2015 May;252(3):925-31
Embryophyta	Angiosperm	eudicots	Superrosids	Rosids	Rosales	Moraceae		Morus indica	Umate et al. 2005	Plant Cell Tiss Organ Cult 82, 289–293 (2005)
Embryophyta	Angiosperm	eudicots	Superrosids	Rosids	Fagales	Betulaceae		Betula platyphylla	Wakita et al. 1996	Plant Cell Reports November 1996, Volume 16, Issue 1–2, pp 50–53
Embryophyta	Angiosperm	eudicots	Superrosids	Rosids	Cucurbitales	Cucurbitaceae		Cucumis sativus	Punja et al. 1990	Plant Cell Reports July 1990, Volume 9, Issue 2, pp 61–64
									Orczyk et al. 1985	Plant Cell Reports October 1985, Volume 4, Issue 5, pp 269–273
									Colijn-Hooymans et al. 1988	Plant Science,Volume 57, Issue 1,1988,Pages 63-71
									Colijn-Hooymans et al. 1988	Progress in Plant Protoplast Research. Springer, Dordrecht, 1988. 91-94
									Burza et al. 1995	Plant Cell Tiss Organ Cult 41, 259–266 (1995)
									Jarl et al. 1995	Plant Cell Tiss Organ Cult 43, 259–265 (1995)
									Plader et al. 1998	Euphytica 103, 9–15 (1998)
Embryophyta	Angiosperm	eudicots	Superrosids	Rosids	Cucurbitales	Cucurbitaceae		Cucumis melo	Debeaujon et al. 1992	Plant Cell Reports December 1992, Volume 12, Issue 1, pp 37–40
									Li et al. 1990	Plant Cell Reports August 1990, Volume 9, Issue 4, pp 199–203
									YAMAGUCHI et al. 1993	Japanese Journal of Breeding, 43(2), 173-182
									Jarl et al. 1995	Plant Cell Tiss Organ Cult 43, 259–265 (1995)
Embryophyta	Angiosperm	eudicots	Superrosids	Rosids	Cucurbitales	Cucurbitaceae		Cucurbita maxima × C. moschata	YAMAGUCHI et al. 1993	Japanese Journal of Breeding, 43(2), 173-182
Embryophyta	Angiosperm	eudicots	Superrosids	Rosids	Malpighiales	Hypericaceae		Hypericum perforatum	Pan et al. 2005	In Vitro Cell.Dev.Biol.-Plant 41, 226–231
Embryophyta	Angiosperm	eudicots	Superrosids	Rosids	Malpighiales	Salicaceae		Populus nigra x P. maximowiczii	Park et al. 1992	Plant Cell Reports February 1992, Volume 11, Issue 1, pp 2–6
Embryophyta	Angiosperm	eudicots	Superrosids	Rosids	Malpighiales	Salicaceae		Populus × beijingensis	Cai et al. 2014	In Vitro Cell.Dev.Biol.-Plant 50, 92–98 (2014)
Embryophyta	Angiosperm	eudicots	Superrosids	Rosids	Malpighiales	Salicaceae		Populus simonii	Wang et al. 1995	Plant Cell Reports 1995, Volume 14, Issue 7, pp 442–445
Embryophyta	Angiosperm	eudicots	Superrosids	Rosids	Malpighiales	Salicaceae		Populus hybrids	Russell et al. 1988	Plant Cell Reports (1988) 7:59-62
Embryophyta	Angiosperm	eudicots	Superrosids	Rosids	Malpighiales	Salicaceae		Populus alba	Qiao et al. 1998	Plant Cell Reports January 1998, Volume 17, Issue 3, pp 201–205
Embryophyta	Angiosperm	eudicots	Superrosids	Rosids	Malpighiales	Salicaceae		Populus alba L. × P. grandidentata Michx	Russell et al. 1986	Plant Science,Volume 46, Issue 2,1986,Pages 133-142
Embryophyta	Angiosperm	eudicots	Superrosids	Rosids	Malpighiales	Salicaceae		Populus tremula × P. alba	Chupeau et al. 1993	Journal of plant physiology, 141(5), 601-609
Embryophyta	Angiosperm	eudicots	Superrosids	Rosids	Malpighiales	Euphorbiaceae		Hevea brasiliensis	Sushamakumari et al. 2000	Plant Cell, Tissue and Organ Culture 61, 81–85 (2000)
Embryophyta	Angiosperm	eudicots	Superrosids	Rosids	Malpighiales	Euphorbiaceae		Manihot esculenta	Sofiari et al. 1998	Plant Cell Reports November 1998, Volume 18, Issue 1–2, pp 159–165
Embryophyta	Angiosperm	eudicots	Superrosids	Rosids	Malpighiales	Euphorbiaceae		Passiflora edulis	Dornelas et al. 1993	Plant Cell Reports, Volume 13, Issue 2, pp 103–106
									d'Utra Vaz et al. 1993	Plant Cell Reports February 1993, Volume 12, Issue 4, pp 220–225
Embryophyta	Angiosperm	eudicots	Superrosids	Rosids	Malpighiales	Euphorbiaceae		Passifloraceae spp	Dornelas et al. 1995	Plant Cell Reports, Volume 15, Issue 1–2, pp 106–110 1995
Embryophyta	Angiosperm	eudicots	Superrosids	Rosids	Malpighiales	Linaceae		Linum alpinum	Ling et al. 1987	Plant Breeding, 98: 312-317
Embryophyta	Angiosperm	eudicots	Superrosids	Rosids	Malpighiales	Linaceae		Linum amurense	Ling et al. 1987	Plant Breeding, 98: 312-317
Embryophyta	Angiosperm	eudicots	Superrosids	Rosids	Malpighiales	Linaceae		Linum hologynum	Ling et al. 1987	Plant Breeding, 98: 312-317
Embryophyta	Angiosperm	eudicots	Superrosids	Rosids	Malpighiales	Linaceae		Linum lewissii	Barakat et al. 1985	Plant Cell Reports May 1985, Volume 4, Issue 3, pp 164–167
Embryophyta	Angiosperm	eudicots	Superrosids	Rosids	Malpighiales	Linaceae		Linum perenne	Ling et al. 1987	Plant Breeding, 98: 312-317
Embryophyta	Angiosperm	eudicots	Superrosids	Rosids	Malpighiales	Linaceae		Linum salsoloides	Ling et al. 1987	Plant Breeding, 98: 312-317
Embryophyta	Angiosperm	eudicots	Superrosids	Rosids	Malpighiales	Linaceae		Linum strictum	Barakat et al. 1985	Plant Cell Reports May 1985, Volume 4, Issue 3, pp 164–167
Embryophyta	Angiosperm	eudicots	Superrosids	Rosids	Malpighiales	Linaceae		Linum usitatissimum	Barakat et al. 1983	Plant Cell Reports, Volume 2, Issue 6, pp 314–317
									Ling et al. 1987	Plant Breeding, 98: 312-317
Embryophyta	Angiosperm	eudicots	Superrosids	Rosids	Geraniales	Geraniaceae		Pelargonium aridum	Yarrow et al. 1987	Plant Cell Reports April 1987, Volume 6, Issue 2, pp 102–104
Embryophyta	Angiosperm	eudicots	Superrosids	Rosids	Geraniales	Geraniaceae		Pelargonium x domesticum	Dunbar et al. 1991	Plant Cell Reports October 1991, Volume 10, Issue 8, pp 417–420
Embryophyta	Angiosperm	eudicots	Superrosids	Rosids	Geraniales	Geraniaceae		Pelargonium hortorum	Yarrow et al. 1987	Plant Cell Reports April 1987, Volume 6, Issue 2, pp 102–104
									Hassanein et al. 2009	Plant Cell Reports October 2009, Volume 28, Issue 10, pp 1521–1530
									Larkin et al. 1981	Theor Appl Genet. 1981 Oct;60(4):197-214.
									Nassour et al. 2002	Plant science, 163(1), 169-176
Embryophyta	Angiosperm	eudicots	Superrosids	Rosids	Myrtales	Onagraceae		Oenothera hookeri	Kuchuk et al. 1998	Plant Cell Reports May 1998, Volume 17, Issue 8, pp 601–604
Embryophyta	Angiosperm	eudicots	Superrosids	Rosids	Myrtales	Myrtaceae		Psidium guajava	Rezazadeh et al. 2015	Plant Cell Tiss Organ Cult 122, 585–604 (2015)
Embryophyta	Angiosperm	eudicots	Superrosids	Rosids	Sapindales	Anacardiaceae		Mangifera indica	Ara et al. 2000	Plant Cell Reports May 2000, Volume 19, Issue 6, pp 622–627
Embryophyta	Angiosperm	eudicots	Superrosids	Rosids	Sapindales	Sapindaceae		Litchi chinensis	Yu et al. 2000	Plant Cell, Tissue and Organ Culture 61, 51–58 (2000)
Embryophyta	Angiosperm	eudicots	Superrosids	Rosids	Sapindales	Rutaceae		Atalantia bilocularis	Jumin et al. 1996	Plant Cell Reports January 1996, Volume 15, Issue 5, pp 332–336
Embryophyta	Angiosperm	eudicots	Superrosids	Rosids	Sapindales	Rutaceae		Citropsis gabunensis	Ling et al. 1994	Plant Cell Reports (1994) 13:493-497
Embryophyta	Angiosperm	eudicots	Superrosids	Rosids	Sapindales	Rutaceae		Citropsis gilletiana	Grosser et al. 1990	Plant Cell Reports (1990) 8:656-659
Embryophyta	Angiosperm	eudicots	Superrosids	Rosids	Sapindales	Rutaceae		Citrus aurantiifolia	Olivares-Fuster et al. 2005	Plant Cell Reports May 2005, Volume 24, Issue 2, pp 112–119
Embryophyta	Angiosperm	eudicots	Superrosids	Rosids	Sapindales	Rutaceae		Citrus aurantium	Vardi et al. 1989	Theor Appl Genet. 1989 Nov;78(5):741-7
Embryophyta	Angiosperm	eudicots	Superrosids	Rosids	Sapindales	Rutaceae		Citrus deliciosa	Cabasson et al. 2001	Plant Cell Reports October 2001, Volume 20, Issue 7, pp 604–609
Embryophyta	Angiosperm	eudicots	Superrosids	Rosids	Sapindales	Rutaceae		Citrus grandis	Guo et al. 2004	Plant Cell Reports (2004) 22:752–758
									Cai et al. 2007	Plant Cell Tiss Organ Cult 90, 275–283 (2007)
									Wang et al. 2010	Plant Cell Tiss Organ Cult 103, 165–174 (2010)
Embryophyta	Angiosperm	eudicots	Superrosids	Rosids	Sapindales	Rutaceae		Citrus jambhiri	Moriguchi et al. 1997	Plant Cell Reports (1997) 16:397-400
									Liu et al. 2002	Plant Cell Reports (2002) 21:327–332
									Vardi et al. 1989	Theor Appl Genet. 1989 Nov;78(5):741-7
Embryophyta	Angiosperm	eudicots	Superrosids	Rosids	Sapindales	Rutaceae		Citrus limon	Tusa et al. 1990	Journal of the American Society for Horticultural Science jashs, 115(6), 1043-1046
Embryophyta	Angiosperm	eudicots	Superrosids	Rosids	Sapindales	Rutaceae		Citrus madurensis	Ling et al. 1989	Scientia horticulturae 40.4 (1989): 325-333
Embryophyta	Angiosperm	eudicots	Superrosids	Rosids	Sapindales	Rutaceae		Citrus mitis	Sim et al. 1988	Plant Cell Reports (1988) 7:418-420
Embryophyta	Angiosperm	eudicots	Superrosids	Rosids	Sapindales	Rutaceae		Citrus paradisi	Cabasson et al. 2001	Plant Cell Reports October 2001, Volume 20, Issue 7, pp 604–609
									Ohgawara et al. 1989	Theor Appl Genet. 1989 Nov;78(5):609-12
									Cai et al. 2009	Scientia horticulturae, 122(2), 323-327
Embryophyta	Angiosperm	eudicots	Superrosids	Rosids	Sapindales	Rutaceae		Citrus retic X Citrus ulata paradisi	Moriguchi et al. 1997	Plant Cell Reports (1997) 16:397-400
Embryophyta	Angiosperm	eudicots	Superrosids	Rosids	Sapindales	Rutaceae		Citrus reticulata	Guo et al. 2002	Plant Cell Reports February 2002, Volume 20, Issue 9, pp 829–834
									Grosser et al. 1990	Plant Cell Reports (1990) 8:656-659
									Ling et al. 1994	Plant Cell Reports (1994) 13:493-497
									Guo et al. 2004	Plant Cell Reports (2004) 22:752–758
									Cai et al. 2009	Scientia horticulturae, 122(2), 323-327
Embryophyta	Angiosperm	eudicots	Superrosids	Rosids	Sapindales	Rutaceae		Citrus sinensis	Guo et al. 2005	Plant Cell Reports 2005, Volume 24, Issue 8, pp 482–486
									Cabasson et al. 2001	Plant Cell Reports October 2001, Volume 20, Issue 7, pp 604–609
									Xu et al. 2007	Plant Cell Reports August 2007, Volume 26, Issue 8, pp 1263–1273
									Grosser et al. 1988	Plant Cell Reports (1988) 7:5-8
									Takami et al. 2004	Plant Cell Reports (2004) 23:39–45
									Olivares-Fuster et al. 2005	Plant Cell Reports May 2005, Volume 24, Issue 2, pp 112–119
									KOBAYASHI et al. 1983	Japanese Journal of Breeding, 1983, Volume 33, Issue 2, Pages 119-122
									Kobayashi et al. 1985	Plant Cell Tiss Organ Cult 4, 249–259 (1985)
									Kobayashi et al. 1987	protoplasts. Theor Appl Genet. 1987 May;74(1):10-4
									Grosser et al. 1988	Theoret. Appl. Genetics 75, 397–401 (1988)
									Kobayashi et al. 1988	Plant Cell Tiss Organ Cult 14, 63–69 (1988)
									Ohgawara et al. 1989	Theor Appl Genet. 1989 Nov;78(5):609-12
									Tusa et al. 1990	Journal of the American Society for Horticultural Science jashs, 115(6), 1043-1046
									Deng et al. 1992	Scientia horticulturae, 49(1-2), 55-62
									Guo et al. 1999	Theor Appl Genet 98, 581–585 (1999)
									Niedz et al. 2003	In Vitro Cell Dev Biol -Plant 39, 586 (2003)
									Zeng et al. 2006	Plant Cell Tiss Organ Cult 87, 85 (2006)
									Cai et al. 2007	Plant Cell Tiss Organ Cult 90, 275–283 (2007)
									Fu et al. 2011	Plant Breeding, 130(2), 287-290
Embryophyta	Angiosperm	eudicots	Superrosids	Rosids	Sapindales	Rutaceae		Citrus spp.	Vardi et al. 1986	Plant Cell Reports December 1986, Volume 5, Issue 6, pp 412–414
									Vardi et al. 1982	Theor Appl Genet. 1982 Jun;62(2):171-6.
									Vardi et al. 1987	Theoret. Appl. Genetics 75, 51–58 (1987)
									Grosser et al. 2011	Plant Cell Tiss Organ Cult 104, 343–357 (2011)
									Guo et al. 2013	Scientia Horticulturae, 163, 20-26
									Aleza et al. 2016	Plant Cell Tiss Organ Cult 126, 205–217 (2016)
Embryophyta	Angiosperm	eudicots	Superrosids	Rosids	Sapindales	Rutaceae		Citrus unshiu	Xu et al. 2007	Plant Cell Reports August 2007, Volume 26, Issue 8, pp 1263–1273
									Guo et al. 2004	Plant Cell Reports (2004) 22:752–758
									Kobayashi et al. 1988	Plant Cell Tiss Organ Cult 14, 63–69 (1988)
									Kunitake et al. 1991	Scientia horticulturae, 47(1-2), 27-33
									Cai et al. 2007	Plant Cell Tiss Organ Cult 90, 275–283 (2007)
									Cai et al. 2009	Scientia horticulturae, 122(2), 323-327
									Wang et al. 2010	Plant Cell Tiss Organ Cult 103, 165–174 (2010)
									Fu et al. 2011	Plant Breeding, 130(2), 287-290
Embryophyta	Angiosperm	eudicots	Superrosids	Rosids	Sapindales	Rutaceae		Citrus wintersii	Liu et al. 2002	Plant Cell Reports (2002) 21:327–332
Embryophyta	Angiosperm	eudicots	Superrosids	Rosids	Sapindales	Rutaceae		Citurs trifoliata	Guo et al. 2002	Plant Cell Reports February 2002, Volume 20, Issue 9, pp 829–834
									Grosser et al. 1988	Plant Cell Reports (1988) 7:5-8
									Ohgawara et al. 1985	Theor Appl Genet. 1985 Nov;71(1):1-4
Embryophyta	Angiosperm	eudicots	Superrosids	Rosids	Sapindales	Rutaceae		Clausena lansium	Guo et al. 1999	Theor Appl Genet 98, 581–585 (1999)
Embryophyta	Angiosperm	eudicots	Superrosids	Rosids	Sapindales	Rutaceae		Fortunella crassifolia	Deng et al. 1992	Scientia horticulturae, 49(1-2), 55-62
									Zeng et al. 2006	Plant Cell Tiss Organ Cult 87, 85 (2006)
Embryophyta	Angiosperm	eudicots	Superrosids	Rosids	Sapindales	Rutaceae		Fortunella hindsii	Miranda et al. 1997	Plant Cell Reports (1997) 16:401-405
Embryophyta	Angiosperm	eudicots	Superrosids	Rosids	Sapindales	Rutaceae		Fortunella japonica	Takami et al. 2004	Plant Cell Reports (2004) 23:39–45
Embryophyta	Angiosperm	eudicots	Superrosids	Rosids	Sapindales	Rutaceae		Fortunella polyandra	Jumin et al. 1996	Plant Cell Reports January 1996, Volume 15, Issue 5, pp 332–336
Embryophyta	Angiosperm	eudicots	Superrosids	Rosids	Sapindales	Rutaceae		Murraya paniculata	Jumin et al. 1995	Plant Cell Tiss Organ Cult 41, 277–279 (1995)
Embryophyta	Angiosperm	eudicots	Superrosids	Rosids	Sapindales	Rutaceae		Phellodendron amurense	Azad et al. 2006	In Vitro Cell.Dev.Biol.-Plant 42, 502–507 (2006)
Embryophyta	Angiosperm	eudicots	Superrosids	Rosids	Sapindales	Rutaceae		Severinia disticha	Grosser et al. 1988	Theoret. Appl. Genetics 75, 397–401 (1988)
Embryophyta	Angiosperm	eudicots	Superrosids	Rosids	Sapindales	Rutaceae		Triphasia trifolia	Jumin et al. 1996	Plant Cell Reports January 1996, Volume 15, Issue 5, pp 332–336
Embryophyta	Angiosperm	eudicots	Superrosids	Rosids	Sapindales	Meliaceae		Corchorus capsularis	Saha et al. 1992	Plant Cell Reports January 1992, Volume 10, Issue 12, pp 633–636
Embryophyta	Angiosperm	eudicots	Superrosids	Rosids	Malvales	Malvaceae		Gossypium bickii	Sun et al. 2005	Plant Cell Tiss Organ Cult 83, 303–310 (2005)
Embryophyta	Angiosperm	eudicots	Superrosids	Rosids	Malvales	Malvaceae		Gossypium davidsonii	Yang et al. 2007	Biol Plant 51, 533–537 (2007)
Embryophyta	Angiosperm	eudicots	Superrosids	Rosids	Malvales	Malvaceae		Gossypium hirsutum	Peeters et al. 1994	Plant Cell Reports, Volume 13, Issue 3–4, pp 208–211
									Finer et al. 1988	Plant Cell Reports (1988) 7:399 402
									Sun et al. 2005	Plant Cell Tiss Organ Cult 83, 303–310 (2005)
									Wang et al. 2008	Biol Plant 52, 616–620 (2008)
Embryophyta	Angiosperm	eudicots	Superrosids	Rosids	Malvales	Malvaceae		Gossypium klotzschianum	Sun et al. 2005	Plant Growth Regul 46, 79–86 (2005)
Embryophyta	Angiosperm	eudicots	Superrosids	Rosids	Malvales	Malvaceae		Gossypium stockii	Sun et al. 2005	Plant Cell Tiss Organ Cult 83, 303–310 (2005)
Embryophyta	Angiosperm	eudicots	Superrosids	Rosids	Malvales	Malvaceae		Hibiscus rosa-sinensis	Vazquez-Thello et al. 1996	Plant Cell Reports (1996) 15: 506- 511
Embryophyta	Angiosperm	eudicots	Superrosids	Rosids	Malvales	Malvaceae		Lavatera thuringiaca	Vazquez-Thello et al. 1996	Plant Cell Reports (1996) 15: 506- 511
Embryophyta	Angiosperm	eudicots	Superrosids	Rosids	Brassicales	Caricaceae		Carica papaya	Chen et al. 1992	Plant Cell Reports 1992, Volume 11, Issue 8, pp 404–407
Embryophyta	Angiosperm	eudicots	Superrosids	Rosids	Brassicales	Brassicaceae		Arabidopsis thaliana	Mathur et al. 1995	Plant Cell Reports (1995) 14: 221 -226
									Ford et al. 1990	Plant Cell Reports January 1990, Volume 8, Issue 9, pp 534–537
									Karesch et al. 1991	Plant Cell Reports February 1991, Volume 9, Issue 10, pp 575–578
									Siemens et al. 1993	Plant Cell Reports August 1993, Volume 12, Issue 10, pp 569–572
									Sando et al. 1994	Plant Cell Reports (1994) 14:75-80
									Deng et al. 2007	Plant Cell Reports (2007) 26:1233–1241
									Karesch et al. 1991	Plant Cell Reports (1991) 9:571-574
									Yamagishi et al. 2003	Plant Cell Reports (2003) 22:52–58
									Xuan et al. 1980	Zeitschrift für Pflanzenphysiologie,Volume 96, Issue 1,1980,Pages 77-80
									Gleba et al. 1980	Planta. 1980 Jul;149(2):112-7
									Damm et al. 1988	Molec. Gen. Genet. 213, 15–20 (1988)
									Damm et al. 1989	Mol Gen Genet. 1989 May;217(1):6-12
									Masson et al. 1992	The Plant Journal, 2: 829-833
									O'NEILL et al. 1993	Journal of experimental botany, 44(10), 1579-1585
									Luo et al. 1997	Planta. 1997;202(3):387-96
									Forsberg et al. 1998	Plant Science, 131(1), 65-76
									Dovzhenko et al. 2003	Protoplasma. 2003 Sep;222(1-2):107-11
									Xu et al. 2015	Curr Top Dev Biol. 2014;108:1-33
									Sauer et al. 2016	Plant Physiol. 2016 Apr;170(4):1917-28
									Jeong et al. 2021	Plant Methods. 2021 Feb 23;17(1):21
									Pasternak et al. 2021	Plants (Basel). 2021 Feb 15;10(2):375
Embryophyta	Angiosperm	eudicots	Superrosids	Rosids	Brassicales	Brassicaceae		Barbarea vulgaris	Fahleson et al. 1994	Plant Cell Reports (1994) 13:411 - 416
Embryophyta	Angiosperm	eudicots	Superrosids	Rosids	Brassicales	Brassicaceae		Brassica alboglabra bailey	Pua et al. 1987	Eng-Chong Pua,Plant regeneration from stem-derived protoplasts of Brassica alboglabra bailey,Plant Science,Volume 50, Issue 2,1987,Pages 153-160
Embryophyta	Angiosperm	eudicots	Superrosids	Rosids	Brassicales	Brassicaceae		Brassica campestris	Zhao et al. 1994	Plant Cell Reports 1994, Volume 13, Issue 3–4, pp 164–170
									Gleba et al. 1980	Planta. 1980 Jul;149(2):112-7
									Xu et al. 1982	Plant Science Letters,Volume 24, Issue 1,1982,Pages 117-121
									Glimelius et al. 1984	Physiol Plant 61:38–44
									TAGUCHI et al. 1986	Japanese Journal of Breeding, 1986, Volume 36, Issue 2, Pages 185-189
									Terada et al. 1987	Theor Appl Genet. 1987 Jan;73(3):379-84
									Loudon et al. 1989	Plant Cell Tiss Organ Cult 19, 213–224 (1989)
									Hu et al. 1999	Tissue and Organ Culture 59, 189–196 (1999)
									Zhao et al. 2006	Euphytica 149, 317–326 (2006)
Embryophyta	Angiosperm	eudicots	Superrosids	Rosids	Brassicales	Brassicaceae		Brassica carinata	Chuong et al. 1987	Plant Cell Reports February 1987, Volume 6, Issue 1, pp 67–69
									Narasimhulu et al. 1992	Plant Cell Reports July 1992, Volume 11, Issue 8, pp 428–432
									Narasimhulu et al. 1992	Plant Cell Reports April 1992, Volume 11, Issue 3, pp 159–162
									Narasimhulu et al. 1994	Plant Cell Reports August 1994, Volume 13, Issue 11, pp 657–660
Embryophyta	Angiosperm	eudicots	Superrosids	Rosids	Brassicales	Brassicaceae		Brassica juncea	Bonfils et al. 1992	Plant Cell Reports 11, Issue 12, pp 614–617
									Kirti et al. 1991	Plant Cell Reports March 1991, Volume 9, Issue 11, pp 639–642
									Kirti et al. 1989	Plant Cell Reports March 1989, Volume 7, Issue 8, pp 708–710
									Chatterjee et al. 1985	Plant Cell Reports October 1985, Volume 4, Issue 5, pp 245–247
									Kirti et al. 1992	Plant Cell Reports (1992) 11:90-92
									Kirti et al. 1995	Plant Cell Reports (1995) 14:593-597
									Chatterjee et al. 1988	Theor Appl Genet. 1988 Dec;76(6):915-22.
									Eapen et al. 1989	Annals of botany 63.3 (1989): 369-372
									Kirti et al. 1990	Plant Cell Tiss Organ Cult 20, 65–67 (1990)
									Sikdar et al. 1990	Theor Appl Genet. 1990 Apr;79(4):561-7
									Hu et al. 1999	Tissue and Organ Culture 59, 189–196 (1999)
Embryophyta	Angiosperm	eudicots	Superrosids	Rosids	Brassicales	Brassicaceae		Brassica napus	Yarrow et al. 1990	Plant Cell Reports August 1990, Volume 9, Issue 4, pp 185–18
									Heath et al. 1996	Plant Cell Reports September 1996, Volume 15, Issue 12, pp 939–944
									Barsby et al. 1986	Plant Cell Reports April 1986, Volume 5, Issue 2, pp 101–103
									Chuong et al. 1985	Plant Cell Reports February 1985, Volume 4, Issue 1, pp 4–6
									Thomzik et al. 1990	Plant Cell Reports (1990) 9:233-236
									Fahleson et al. 1994	Plant Cell Reports (1994) 13:411 - 416
									Hu et al. 2002	Plant Cell Reports (2002) 21:147–152
									Zhao et al. 2008	Plant Cell Reports (2008) 27:1611–1621
									Menczel et al. 1987	Plant Cell Reports (1987) 6:98-101
									Swanson et al. 1988	Plant Cell Reports (1988) 7:83-87
									Du et al. 2009	Plant Cell Reports (2009) 28:1105–1113
									Li et al. 1982	Plant Cell Reports (1982) 1:209-211
									Kartha et al. 1974	Plant Science Letters Volume 3, Issue 4,1974,Pages 265-271
									Thomas et al. 1976	Molec. gen. Genet. 145, 245–247 (1976)
									Xu et al. 1982	Plant Science Letters,Volume 24, Issue 1,1982,Pages 117-121
									Pelletier et al. 1983	Mol Gen Genet 191, 244–250 (1983)
									Glimelius et al. 1984	Physiol Plant 61:38–44
									Newell et al. 1984	Canadian Journal of Genetics and Cytology. 26(6): 752-761
									Klimaszewska et al. 1987	Plant Cell Tiss Organ Cult 8, 225–233 (1987)
									Barsby et al. 1987	Plant Science,Volume 53, Issue 3,1987,Pages 243-248
									Draget et al. 1988	Journal of Plant Physiology,Volume 132, Issue 5,1988,Pages 552-556
									Kemhle et al. 1988	Theoret. Appl. Genetics 75, 875–881 (1988)
									Eigel et al. 1989	Journal of plant physiology 134.5 (1989): 577-581
									Loudon et al. 1989	Plant Cell Tiss Organ Cult 19, 213–224 (1989)
									Sakai et al. 1990	Theor Appl Genet. 1990 Sep;80(3):421-7
									Simmonds et al. 1991	Plant Cell Tiss Organ Cult 27, 231–241 (1991)
									Lelivelt et al. 1992	Theor Appl Genet. 1992 Apr;83(6-7):887-94
									Rasmussen et al. 1994	Physiologia Plantarum, 92(3), 404-411
									Sakai et al. 1996	Theor Appl Genet. 1996 Aug;93(3):373-9
									Forsberg et al. 1998	Plant Science, 131(1), 65-76
									Hu et al. 1999	Tissue and Organ Culture 59, 189–196 (1999)
									Kaur et al. 2006	Czech J. Genet. Plant Breed, 42(3), 103-110
Embryophyta	Angiosperm	eudicots	Superrosids	Rosids	Brassicales	Brassicaceae		Brassica nigra	Toriyama et al. 1987	Planta. 1987 Mar;170(3):308-13
Embryophyta	Angiosperm	eudicots	Superrosids	Rosids	Brassicales	Brassicaceae		Brassica oleracea	Walters et al. 1992	Plant Cell Reports January 1992, Volume 10, Issue 12, pp 624–628
									Wang et al. 2011	Plant Cell Reports (2011) 30:1811–1821
									Robertson et al. 1986	Plant Cell Reports February 1986, Volume 5, Issue 1, pp 61–64
									Kao et al. 1990	Plant Cell Reports October 1990, Volume 9, Issue 6, pp 311–315
									Yarrow et al. 1990	Plant Cell Reports August 1990, Volume 9, Issue 4, pp 185–18
									Hansen et al. 1994	Plant Cell Reports March 1994, Volume 13, Issue 6, pp 335–339
									Toriyama et al. 1987	Plant Science,Volume 48, Issue 2,1987,Pages 123-128
									Larkin et al. 1981	Theor Appl Genet. 1981 Oct;60(4):197-214
									Vatsya et al. 1982	Protoplasma 113, 161–163 (1982)
									Xu et al. 1982	Plant Science Letters,Volume 24, Issue 1,1982,Pages 117-121
									Bidney et al. 1983	Protoplasma 117, 89–92 (1983)
									Evans et al. 1983	Nat Biotechnol 1, 253–261 (1983)
									Glimelius et al. 1984	Physiol Plant 61:38–44
									Fu et al. 1985	Theor Appl Genet. 1985 Dec;71(3):495-9
									TAGUCHI et al. 1986	Japanese Journal of Breeding, 1986, Volume 36, Issue 2, Pages 185-189
									Terada et al. 1987	Theor Appl Genet. 1987 Jan;73(3):379-84
									Koda et al. 1988	Agricultural and Biological Chemistry, Volume 52, Issue 9, 1 September 1988, Pages 2337–2340
									Robertson et al. 1988	Plant Cell Tiss Organ Cult 14, 15–24 (1988)
									Loudon et al. 1989	Plant Cell Tiss Organ Cult 19, 213–224 (1989)
									KAMEYA et al. 1989	The Japanese Journal of Genetics 64.1 (1989): 27-34
									Jourdan et al. 1990	Plant Cell Tiss Organ Cult 21, 227–236 (1990)
									Cardi et al. 1997	Theor Appl Genet 94, 204–212 (1997)
									Hansen et al. 1999	Plant Cell, Tissue and Organ Culture 58, 127–132 (1999)
									Ren et al. 2000	Theor Appl Genet 100, 810–819 (2000)
									Chen et al. 2004	Plant Cell, Tissue and Organ Culture 77, 133–138 (2004)
									Holme et al. 2004	Theor Appl Genet. 2004 May;108(8):1513-20
									Kaur et al. 2006	Czech J. Genet. Plant Breed, 42(3), 103-110
									Nugent et al. 2006	Plant science, 170(1), 135-142
									Chikkala et al. 2009	Scientia horticulturae, 119(3), 330-334
									Kiełkowska et al. 2012	In Vitro Cell Dev Biol Plant. 2012 Apr;48(2):265-273
Embryophyta	Angiosperm	eudicots	Superrosids	Rosids	Brassicales	Brassicaceae		Brassica rapa	Tu et al. 2008	Plant Cell Reports (2008) 27:873–883
									Cardi et al. 1997	Theor Appl Genet 94, 204–212 (1997)
									Ren et al. 2000	Theor Appl Genet 100, 810–819 (2000)
Embryophyta	Angiosperm	eudicots	Superrosids	Rosids	Brassicales	Brassicaceae		Brassica spinescens	Kirti et al. 1991	Plant Cell Reports March 1991, Volume 9, Issue 11, pp 639–642
Embryophyta	Angiosperm	eudicots	Superrosids	Rosids	Brassicales	Brassicaceae		Camelina sativa	Narasimhulu et al. 1994	Plant Cell Reports August 1994, Volume 13, Issue 11, pp 657–660
Embryophyta	Angiosperm	eudicots	Superrosids	Rosids	Brassicales	Brassicaceae		Capsella bursa-pastoris	Sigareva et al. 1999	Plant Cell Reports January 1999, Volume 18, Issue 5, pp 412–417
Embryophyta	Angiosperm	eudicots	Superrosids	Rosids	Brassicales	Brassicaceae		Diplotaxis catholica	Kirti et al. 1995	Plant Cell Reports (1995) 14:593-597
Embryophyta	Angiosperm	eudicots	Superrosids	Rosids	Brassicales	Brassicaceae		Diplotaxis muralis	Sikdar et al. 1990	Plant Cell Reports May 1990, Volume 8, Issue 12, pp 722–725
									Chatterjee et al. 1988	Theor Appl Genet. 1988 Dec;76(6):915-22.
Embryophyta	Angiosperm	eudicots	Superrosids	Rosids	Brassicales	Brassicaceae		Eruca sativa	Sikdar et al. 1987	Plant Cell Reports December 1987, Volume 6, Issue 6, pp 486–489
									Sikdar et al. 1990	Theor Appl Genet. 1990 Apr;79(4):561-7
Embryophyta	Angiosperm	eudicots	Superrosids	Rosids	Brassicales	Brassicaceae		Isatis indigotica	Tu et al. 2008	Plant Cell Reports (2008) 27:873–883
									Du et al. 2009	Plant Cell Reports (2009) 28:1105–1113
									Hu et al. 1999	Tissue and Organ Culture 59, 189–196 (1999)
Embryophyta	Angiosperm	eudicots	Superrosids	Rosids	Brassicales	Brassicaceae		Moricandia arvensis	Murata et al. 1992	Plant Cell Reports July 1992, Volume 11, Issue 8, pp 408–411
									Kirti et al. 1992	Plant Cell Reports June 1992, Volume 11, Issue 5–6, pp 318–321
									Toriyama et al. 1987	Plant Science,Volume 48, Issue 2,1987,Pages 123-128
Embryophyta	Angiosperm	eudicots	Superrosids	Rosids	Brassicales	Brassicaceae		Orychophragmus violaceus	Zhao et al. 2008	Plant Cell Reports (2008) 27:1611–1621
									Hu et al. 1999	Tissue and Organ Culture 59, 189–196 (1999)
Embryophyta	Angiosperm	eudicots	Superrosids	Rosids	Brassicales	Brassicaceae		Raphanus sativus	Kanno et al. 1997	Plant Cell Reports April 1997, Volume 16, Issue 7, pp 479–484
									Tu et al. 2008	Plant Cell Reports (2008) 27:873–883
									Menczel et al. 1987	Plant Cell Reports (1987) 6:98-101
									Yamagishi et al. 2003	Plant Cell Reports (2003) 22:52–58
									Pelletier et al. 1983	Mol Gen Genet 191, 244–250 (1983)
									KAMEYA et al. 1989	The Japanese Journal of Genetics 64.1 (1989): 27-34
									Sakai et al. 1990	Theor Appl Genet. 1990 Sep;80(3):421-7
									Lelivelt et al. 1992	Theor Appl Genet. 1992 Apr;83(6-7):887-94
									Sakai et al. 1996	Theor Appl Genet. 1996 Aug;93(3):373-9
Embryophyta	Angiosperm	eudicots	Superrosids	Rosids	Brassicales	Brassicaceae		Sinapis arvensis	Hu et al. 2002	Plant Cell Reports (2002) 21:147–152
Embryophyta	Angiosperm	eudicots	Superrosids	Rosids	Brassicales	Brassicaceae		Sinapis turgida	Toriyama et al. 1987	Planta. 1987 Mar;170(3):308-13
Embryophyta	Angiosperm	eudicots	Superrosids	Rosids	Brassicales	Brassicaceae		Trachystoma ballii	Kirti et al. 1992	Plant Cell Reports (1992) 11:90-92
Embryophyta	Angiosperm	eudicots	Superasterids		Santalales	Santalaceae		Santalum album	Rao et al. 1985	Protoplasma 124, 80–86 (1985)
Embryophyta	Angiosperm	eudicots	Superasterids		Caryophyllales	Plumbaginaceae		Limonium perezii	Kunitake et al. 1990	Plant science, 70(1), 115-119
Embryophyta	Angiosperm	eudicots	Superasterids		Caryophyllales	Polygonaceae		Fagopyrum esculentum	Adachi et al. 1989	Plant Cell Reports April 1989, Volume 8, Issue 4, pp 247–250
Embryophyta	Angiosperm	eudicots	Superasterids		Caryophyllales	Caryophyllaceae		Dianthus acicularis	Shiba et al. 2005	In Vitro Cell.Dev.Biol.-Plant 41, 794 (2005)
Embryophyta	Angiosperm	eudicots	Superasterids		Caryophyllales	Caryophyllaceae		Dianthus spp	Nakano et al. 1992	Plant Cell Reports, 11, Issue 5–6, pp 225–228
Embryophyta	Angiosperm	eudicots	Superasterids		Caryophyllales	Caryophyllaceae		Dianthus superbus	Kim et al. 1996	Plant Cell Reports November 1996, Volume 16, Issue 1–2, pp 18–21
Embryophyta	Angiosperm	eudicots	Superasterids		Caryophyllales	Caryophyllaceae		Silene latifolia	Wu et al. 1993	Plant Cell Reports, Volume 12, Issue 4, pp 211–215
Embryophyta	Angiosperm	eudicots	Superasterids		Caryophyllales	Cactaceae		Beta vulgaris	Hall et al. 1993	Plant Cell Reports April 1993, Volume 12, Issue 6, pp 339–342
									Dovzhenko et al. 2003	Planta. 2003 Jul;217(3):374-81
Embryophyta	Angiosperm	eudicots	Superasterids	Asterids	Ericales	Ebenaceae		Diospyros kaki	Tamura et al. 1996	Plant Cell Reports (1996) 15:470-473
									Tao et al. 1991	Plant science, 79(1), 119-125
									Tamura et al. 1995	Plant Science, 108(1), 101-107
Embryophyta	Angiosperm	eudicots	Superasterids	Asterids	Ericales	Primulaceae		Cyclamen coum	Prange et al. 2012	Prange et al. Plant Cell Reports (2012) 31:723–735
									Prange et al. 2010	Plant Cell Tiss Organ Cult 101, 171–182 (2010)
Embryophyta	Angiosperm	eudicots	Superasterids	Asterids	Ericales	Primulaceae		Cyclamen persicum	Prange et al. 2012	Winkelmann et al. Plant Cell Reports (2012) 31:723–735
									Winkelmann et al. 2006	Plant Cell Tiss Organ Cult 86, 337–347 (2006)
Embryophyta	Angiosperm	eudicots	Superasterids	Asterids	Ericales	Primulaceae		Cyclamen graecum	Prange et al. 2010	Scientia horticulturae, 125(3), 442-450
Embryophyta	Angiosperm	eudicots	Superasterids	Asterids	Ericales	Primulaceae		Cyclamen mirabile	Prange et al. 2010	Scientia horticulturae, 125(3), 442-450
Embryophyta	Angiosperm	eudicots	Superasterids	Asterids	Ericales	Primulaceae		Cyclamen trochopteranthum	Prange et al. 2010	Scientia horticulturae, 125(3), 442-450
Embryophyta	Angiosperm	eudicots	Superasterids	Asterids	Ericales	Primulaceae		Primula malacoides	Mizuhiro et al. 2001	Plant Sci. 2001 May;160(6):1221-1228
Embryophyta	Angiosperm	eudicots	Superasterids	Asterids	Ericales	Primulaceae		Primula obconica	Mizuhiro et al. 2001	Plant Sci. 2001 May;160(6):1221-1228
Embryophyta	Angiosperm	eudicots	Superasterids	Asterids	Ericales	Actinidiaceae		Actinidia deliciosa	Oliveira et al. 1991	Plant Cell Reports 1991, Volume 9, Issue 11, pp 643–646
									Raquel et al. 1996	Plant Science, 121(1), 107-114
Embryophyta	Angiosperm	eudicots	Superasterids	Asterids	Ericales	Actinidiaceae		Actinidia eriantha	Zhang et al. 1998	Plant Cell Reports July 1998, Volume 17, Issue 10, pp 819–821
Embryophyta	Angiosperm	eudicots	Superasterids	Asterids	Ericales	Actinidiaceae		Actinidia chinensis	Tsai et al. 1988	Plant Science,Volume 54, Issue 3,1988,Pages 231-235
Embryophyta	Angiosperm	eudicots	Superasterids	Asterids	Gentianales	Rubiaceae		Coffea arabica	Acuna et al. 1991	Plant Cell Reports September 1991, Volume 10, Issue 6–7, pp 345–348
Embryophyta	Angiosperm	eudicots	Superasterids	Asterids	Gentianales	Rubiaceae		Coffea canephora	Schöpke et al. 1987	Plant Cell Tiss Organ Cult 8, 243–248 (1987)
Embryophyta	Angiosperm	eudicots	Superasterids	Asterids	Gentianales	Gentianaceae		Gentiana crassicaulis	Meng et al. 1996	Plant Cell Reports November 1996, Volume 16, Issue 1–2, pp 88–91
Embryophyta	Angiosperm	eudicots	Superasterids	Asterids	Gentianales	Gentianaceae		Gentiana cruciata	Tomiczak et al. 2016	Plant Cell Tiss Organ Cult 126, 319–331 (2016)
Embryophyta	Angiosperm	eudicots	Superasterids	Asterids	Gentianales	Gentianaceae		Gentiana decumbens	Tomiczak et al. 2015	In Vitro Cell Dev Biol Plant. 2015;51(3):350-359
									Tomiczak et al. 2019	Front Plant Sci. 2019 Jun 11;10:762
Embryophyta	Angiosperm	eudicots	Superasterids	Asterids	Gentianales	Gentianaceae		Gentiana kurroo	Fiuk et al. 2007	Plant Cell Tiss Organ Cult 91, 263–271 (2007)
									Tomiczak et al. 2016	Plant Cell Tiss Organ Cult 126, 319–331 (2016)
									Tomiczak et al. 2019	Front Plant Sci. 2019 Jun 11;10:762
Embryophyta	Angiosperm	eudicots	Superasterids	Asterids	Gentianales	Gentianaceae		Gentiana lutea	Tomiczak et al. 2016	Plant Cell Tiss Organ Cult 126, 319–331 (2016)
Embryophyta	Angiosperm	eudicots	Superasterids	Asterids	Gentianales	Gentianaceae		Gentiana septemfida	Tomiczak et al. 2016	Plant Cell Tiss Organ Cult 126, 319–331 (2016)
Embryophyta	Angiosperm	eudicots	Superasterids	Asterids	Gentianales	Gentianaceae		Gentiana spp.	Nakano et al. 1995	Plant Cell Tiss Organ Cult 41, 221–227 (1995)
Embryophyta	Angiosperm	eudicots	Superasterids	Asterids	Gentianales	Gentianaceae		Gentiana tibetica	Tomiczak et al. 2016	Plant Cell Tiss Organ Cult 126, 319–331 (2016)
Embryophyta	Angiosperm	eudicots	Superasterids	Asterids	Gentianales	Gentianaceae		Eustoma grandiflorum	O'Brien et al. 1993	Plant Cell Tiss Organ Cult 33, 31–37 (1993)
									Kunitake et al. 1995	Plant Cell Tiss Organ Cult 43, 59–65 (1995)
Embryophyta	Angiosperm	eudicots	Superasterids	Asterids	Gentianales	Apocynaceae		Rauvolfia vomitoria	Trémouillaux-Guiller et al. 1991	Plant Cell Reports (1991) 10:102 105
Embryophyta	Angiosperm	eudicots	Superasterids	Asterids	Solanales	Convolvulaceae		Ipomoea batatas	Sihachakr et al. 1987	Plant Cell Reports 6, Issue 5, pp 326–328
									Cavalcante et al. 1994	Plant Cell Reports (1994) 13:437-441
									MURATA et al. 1987	1987 Volume 37 Issue 3 Pages 291-298
									Belarmino et al. 1994	Plant Cell Tiss Organ Cult 37, 145–150 (1994)
									Guo et al. 2006	Plant Cell Tiss Organ Cult 87, 321–327 (2006)
Embryophyta	Angiosperm	eudicots	Superasterids	Asterids	Solanales	Convolvulaceae		Ipomoea cairica	Guo et al. 2006	Plant Cell Tiss Organ Cult 87, 321–327 (2006)
Embryophyta	Angiosperm	eudicots	Superasterids	Asterids	Solanales	Convolvulaceae		Ipomoea lacunosa	Belarmino et al. 1994	Plant Cell Tiss Organ Cult 37, 145–150 (1994)
Embryophyta	Angiosperm	eudicots	Superasterids	Asterids	Solanales	Convolvulaceae		Ipomoea triloba	Liu et al. 1991	Japanese Journal of Breeding, 41(1), 103-108
Embryophyta	Angiosperm	eudicots	Superasterids	Asterids	Solanales	Convolvulaceae		Nierembergia repens	Shizukawa et al. 1997	Plant Cell Reports May 1997, Volume 16, Issue 8, pp 545–549
Embryophyta	Angiosperm	eudicots	Superasterids	Asterids	Solanales	Solanaceae		Browollia speciosa	Rybczyński et al. 1989	Plant Cell Reports , Volume 8, Issue 7, pp 383–386
Embryophyta	Angiosperm	eudicots	Superasterids	Asterids	Solanales	Solanaceae		Calibrachoa spp.	Meyer et al. 2009	Plant Cell Tiss Organ Cult 99, 27–34 (2009)
Embryophyta	Angiosperm	eudicots	Superasterids	Asterids	Solanales	Solanaceae		Capsicum annuum	Díaz et al. 1988	Plant Cell Reports May 1988, Volume 7, Issue 3, pp 210–212
									Saxena et al. 1981	Protoplasma 108, 357–360 (1981)
Embryophyta	Angiosperm	eudicots	Superasterids	Asterids	Solanales	Solanaceae		Datura discolor Bernh.	Schieder et al. 1978	Molec. Gen. Genet. 162, 113–119 (1978)
Embryophyta	Angiosperm	eudicots	Superasterids	Asterids	Solanales	Solanaceae		Datura innoxia Mill.	Schieder et al.	Molec. Gen. Genet. 149, 251–254 (1976)
									Schieder et al. 1978	Molec. Gen. Genet. 162, 113–119 (1978)
									Evans et al. 1983	Nat Biotechnol 1, 253–261 (1983)
									Gupta et al. 1984	Mol Gen Genet 197, 30–35 (1984)
Embryophyta	Angiosperm	eudicots	Superasterids	Asterids	Solanales	Solanaceae		Datura stramonium	Schmidt-Rogge et al. 1993	Plant Cell Reports (1993) 12:390-394
									Schieder et al. 1978	Molec. Gen. Genet. 162, 113–119 (1978)
Embryophyta	Angiosperm	eudicots	Superasterids	Asterids	Solanales	Solanaceae		Hyoscyamus albus	Laiq-Ur-Rahman et al. 1994	Plant Cell Reports (1994) 13:537-540
									Lörz et al. 1979	Planta Med. 1979 May;36(1):21-9.
Embryophyta	Angiosperm	eudicots	Superasterids	Asterids	Solanales	Solanaceae		Hyoscyamus muticus	Sevón et al. 1995	Plant Cell Reports August 1995, Volume 14, Issue 11, pp 738–742
									Potrykus et al. 1984	Plant Cell Reports (1984) 3:68-71
									Laiq-Ur-Rahman et al. 1994	Plant Cell Reports (1994) 13:537-540
									Lörz et al. 1979	Planta Med. 1979 May;36(1):21-9.
Embryophyta	Angiosperm	eudicots	Superasterids	Asterids	Solanales	Solanaceae		Lycium barbarum	Ratushnyak et al. 1990	Plant Cell Reports July 1990, Volume 9, Issue 2, pp 84–87
									Ratushnyak et al. 1989	Plant Cell Tiss Organ Cult 17, 183–190 (1989)
Embryophyta	Angiosperm	eudicots	Superasterids	Asterids	Solanales	Solanaceae		Nicotiana acuminata	Bourgin et al. 1979	Physiologia PlantarumVolume 45, Issue 2 p. 288-292
Embryophyta	Angiosperm	eudicots	Superasterids	Asterids	Solanales	Solanaceae		Nicotiana alata	Bourgin et al. 1979	Physiologia PlantarumVolume 45, Issue 2 p. 288-292
Embryophyta	Angiosperm	eudicots	Superasterids	Asterids	Solanales	Solanaceae		Nicotiana benthamiana	Jin et al. 2020	Plants (Basel). 2020 Dec 7;9(12):1720
									Lee et al. 2020	Int J Mol Sci. 2020 Nov 10;21(22):8451
Embryophyta	Angiosperm	eudicots	Superasterids	Asterids	Solanales	Solanaceae		Nicotiana debneyi	Patel et al. 2011	Ann Bot. 2011 Oct;108(5):809-19
Embryophyta	Angiosperm	eudicots	Superasterids	Asterids	Solanales	Solanaceae		Nicotiana glauca	Carlson et al. 1972	Proc Natl Acad Sci U S A. 1972 Aug;69(8):2292-4
									Carlson et al. 1973	Proc Natl Acad Sci U S A. 1973 Feb;70(2):598-602
									Chen et al. 1977	Proc Natl Acad Sci U S A. 1977 Nov;74(11):5109-12
									Chupeau et al. 1978	Molec. Gen. Genet. 165, 239–245 (1978)
									Bourgin et al. 1979	Physiologia PlantarumVolume 45, Issue 2 p. 288-292
									Evans et al. 1983	Nat Biotechnol 1, 253–261 (1983)
Embryophyta	Angiosperm	eudicots	Superasterids	Asterids	Solanales	Solanaceae		Nicotiana glutinosa	Bourgin et al. 1979	Physiologia PlantarumVolume 45, Issue 2 p. 288-292
									Pirrie et al. 1986	Theor Appl Genet. 1986 Apr;72(1):48-52
Embryophyta	Angiosperm	eudicots	Superasterids	Asterids	Solanales	Solanaceae		Nicotiana knightiana	Menczel et al. 1981	Theor Appl Genet. 1981 Mar;59(3):191-5
									Evans et al. 1983	Nat Biotechnol 1, 253–261 (1983)
Embryophyta	Angiosperm	eudicots	Superasterids	Asterids	Solanales	Solanaceae		Nicotiana langsdorffii	Carlson et al. 1972	Proc Natl Acad Sci U S A. 1972 Aug;69(8):2292-4
									Chen et al. 1977	Proc Natl Acad Sci U S A. 1977 Nov;74(11):5109-12
									Chupeau et al. 1978	Molec. Gen. Genet. 165, 239–245 (1978)
									Bourgin et al. 1979	Physiologia PlantarumVolume 45, Issue 2 p. 288-292
Embryophyta	Angiosperm	eudicots	Superasterids	Asterids	Solanales	Solanaceae		Nicotiana longiflora	Bourgin et al. 1979	Physiologia PlantarumVolume 45, Issue 2 p. 288-292
Embryophyta	Angiosperm	eudicots	Superasterids	Asterids	Solanales	Solanaceae		Nicotiana otophora	Bourgin et al. 1979	Physiologia PlantarumVolume 45, Issue 2 p. 288-292
Embryophyta	Angiosperm	eudicots	Superasterids	Asterids	Solanales	Solanaceae		Nicotiana paniculata	Bourgin et al. 1979	Physiologia PlantarumVolume 45, Issue 2 p. 288-292
Embryophyta	Angiosperm	eudicots	Superasterids	Asterids	Solanales	Solanaceae		Nicotiana plumbaginifolia	Barfield et al. 1985	Plant Cell Reports April 1985, Volume 4, Issue 2, pp 104–107
									Rey et al. 1990	Plant Cell Reports September 1990, Volume 9, Issue 5, pp 241–244
									Bourgin et al. 1979	Physiologia PlantarumVolume 45, Issue 2 p. 288-292
									Sidorov et al. 1981	Planta. 1981 Jul;152(4):341-5
									Maliga et al. 1982	Molec. Gen. Genet. 185, 211–215 (1982)
									Menczel et al. 1982	Genetics. 1982 Mar;100(3):487-95
									Negrutiu et al. 1983	Theor Appl Genet. 1983 Sep;66(3-4):341-7
									Menczelet al. 1983	Molec. Gen. Genet. 189, 365–369 (1983)
									Cséplő et al. 1984	Molec Gen Genet 198, 7–11 (1984)
									De Block et al. 1984	EMBO J. 1984 Aug;3(8):1681-9
									Installé et al. 1985	Journal of Plant Physiology,Volume 119, Issue 5,1985,Pages 443-454
									Negrutiu et al. 1986	Theor Appl Genet. 1986 Mar;72(2):279-86
									Bates et al. 1987	Theor Appl Genet. 1987 Oct;74(6):718-26
									Hinnisdaels et al. 1991	Theoret. Appl. Genetics 82, 609–614 (1991)
									Sumaryati et al. 1992	Theor Appl Genet. 1992 Mar;83(5):613-9
									Draget et al. 1988	Journal of Plant Physiology,Volume 132, Issue 5,1988,Pages 552-556
									Patel et al. 2011	Ann Bot. 2011 Oct;108(5):809-19
Embryophyta	Angiosperm	eudicots	Superasterids	Asterids	Solanales	Solanaceae		Nicotiana suaveolens	Bourgin et al. 1979	Physiologia PlantarumVolume 45, Issue 2 p. 288-292
Embryophyta	Angiosperm	eudicots	Superasterids	Asterids	Solanales	Solanaceae		Nicotiana sylvestris	Bourgin et al. 1979	Physiologia PlantarumVolume 45, Issue 2 p. 288-292
									Medgyesy et al. 1980	Molec. Gen. Genet. 179, 693–698 (1980)
									Prat et al. 1983	Theor Appl Genet. 1983 Feb;64(3):223-30
									Aviv et al. 1984	Mol Gen Genet 196, 244–253 (1984)
									Cséplő et al. 1984	Molec Gen Genet 198, 7–11 (1984)
									Afonso et al. 1985	Nat Biotechnol 3, 811–816 (1985)
									Li et al. 1988	Curr Genet 13, 261–266 (1988)
									Vitart et al. 1992	Mol Gen Genet. 1992 May;233(1-2):193-200
Embryophyta	Angiosperm	eudicots	Superasterids	Asterids	Solanales	Solanaceae		Nicotiana sylvestris	Zelcer et al.1978	Zeitschrift für Pflanzenphysiologie,Volume 90, Issue 5,1978,Pages 397-407
Embryophyta	Angiosperm	eudicots	Superasterids	Asterids	Solanales	Solanaceae		Nicotiana tabacum	Desprez et al. 1995	Pati et al. 2005 Plant Cell Reports January 1995, Volume 14, Issue 4, pp 204–209
									Branca et al. 1993	Plant Cell Reports January 1993, Volume 12, Issue 3, pp 121–124
									Sigeno et al. 2009	Plant Cell Reports (2009) 28:1633–1640
									Potrykus et al. 1984	Plant Cell Reports (1984) 3:68-71
									Nagata et al. 1971	Planta. 1971 Mar;99(1):12-20
									Nagata et al. 1970	Planta 92, 301–308 (1970)
									Vasil et al. 1972	In Vitro. 1972 Nov-Dec;8(3):117-27
									Katsuo et al. 1972	Plant and Cell Physiology, Volume 13, Issue 2, April 1972, Pages 229–236
									Raveh et al. 1973	In Vitro. 1973 Nov-Dec;9(3):216-22
									Vasil et al. 1974	In Vitro. 1974 Jul-Aug;10:83-96
									Melchers et al. 1974	Molec. Gen. Genet. 135, 277–294 (1974)
									Shepard et al. 1975	Plant Physiol. 1975 Apr;55(4):689-94
									Shepard et al. 1975	Virology. 1975 Aug;66(2):492-501
									Shepard et al. 1977	Virology. 1977 May 1;78(1):261-6
									Aviv et al. 1977	Zeitschrift für Pflanzenphysiologie,Volume 83, Issue 3,1977,Pages 267-273
									Zelcer et al.1978	Zeitschrift für Pflanzenphysiologie,Volume 90, Issue 5,1978,Pages 397-407
									Bourgin et al. 1979	Physiologia PlantarumVolume 45, Issue 2 p. 288-292
									Gamborg et al. 1979	Zeitschrift für Pflanzenphysiologie,Volume 95, Issue 3,1979,Pages 255-264
									Belliard et al. 1979	Nature 281, 401–403 (1979)
									Evans et al. 1980	Physiol. Plant. 48: 225-230. 1980
									Medgyesy et al. 1980	Molec. Gen. Genet. 179, 693–698 (1980)
									Sidorov et al. 1981	Planta. 1981 Jul;152(4):341-5
									Larkin et al. 1981	Theor Appl Genet. 1981 Oct;60(4):197-214
									Maliga et al. 1982	Molec. Gen. Genet. 185, 211–215 (1982)
									Menczel et al. 1982	Genetics. 1982 Mar;100(3):487-95
									Thanutong et al. 1983	Theor Appl Genet. 1983 Sep;66(3-4):209-15
									Bonnett et al. 1983	Theor Appl Genet. 1983 May;65(3):213-7
									Menczelet al. 1983	Molec. Gen. Genet. 189, 365–369 (1983)
									Lörz et al. 1983	Theor Appl Genet. 1983 Jul;66(1):67-75
									Evans et al. 1983	Nat Biotechnol 1, 253–261 (1983)
									Aviv et al. 1984	Mol Gen Genet 196, 244–253 (1984)
									De Block et al. 1984	EMBO J. 1984 Aug;3(8):1681-9
									Koop et al. 1985	Journal of Plant Physiology,Volume 121, Issue 3,1985,Pages 245-257
									Afonso et al. 1985	Nat Biotechnol 3, 811–816 (1985)
									Deshayes et al. 1985	EMBO J. 1985 Nov;4(11):2731-7
									Ow et al. 1986	Science. 1986 Nov 14;234(4778):856-9
									Pirrie et al. 1986	Theor Appl Genet. 1986 Apr;72(1):48-52
									Firoozabady et al. 1986	Plant Science,Volume 46, Issue 2,1986,Pages 127-131
									Pietrzak et al. 1986	Nucleic Acids Research, Volume 14, Issue 14, 11 July 1986, Pages 5857–5868
									Somers et al. 1986	Molec. Gen. Genet. 204, 296–301 (1986)
									Kushnir et al. 1987	Mol Gen Genet. 1987 Aug;209(1):159-63
									Bates et al. 1987	Theor Appl Genet. 1987 Oct;74(6):718-26
									Dudits et al. 1987	Proc Natl Acad Sci U S A. 1987 Dec;84(23):8434-8
									Pental et al. 1988	Theor Appl Genet. 1988 Aug;76(2):237-43
									Eigel et al. 1989	Journal of plant physiology 134.5 (1989): 577-581
									Golds et al. 1993	Nat Biotechnol 11, 95–97 (1993)
									Koop et al. 1996	Planta. 1996;199(2):193-201
									Papadakis et al. 2001	Plant Physiol. 2001 May;126(1):434-44
									Pati et al. 2005	Protoplasma. 2005 Dec;226(3-4):217-21
									Hsu et al. 2019	Plant Mol Biol. 2019 Nov;101(4-5):355-371
Embryophyta	Angiosperm	eudicots	Superasterids	Asterids	Solanales	Solanaceae		Petunia hybrida	Sigeno et al. 2009	Plant Cell Reports (2009) 28:1633–1640
									Lee et al. 1988	Plant Cell Reports (1988) 7:17-18
									Tabaeizadeh et al. 1985	Plant Cell Reports February 1985, Volume 4, Issue 1, pp 7–11
									Frearson et al. 1973	Dev Biol. 1973 Jul;33(1):130-7
									Vasil et al. 1974	In Vitro. 1974 Jul-Aug;10:83-96
									Frearson et al.	Dev Biol. 1973 Jul;33(1):130-7
									POWER et al. 1976	Nature 263, 500–502 (1976)
									Hinnisdaels et al. 1991	Theoret. Appl. Genetics 82, 609–614 (1991)
									Kang et al. 2020	Biology (Basel). 2020 Aug 16;9(8):228
									Yu et al. 2020	Plant Cell Rep. 2020 Sep 21
Embryophyta	Angiosperm	eudicots	Superasterids	Asterids	Solanales	Solanaceae		Petunia parodii	Power et al. 1980	Theor Appl Genet. 1980 Jan;57(1):1-4
									Patnaik et al. 1981	Zeitschrift für Pflanzenphysiologie,Volume 102, Issue 3,1981,Pages 199-205
									Evans et al. 1983	Nat Biotechnol 1, 253–261 (1983)
Embryophyta	Angiosperm	eudicots	Superasterids	Asterids	Solanales	Solanaceae		Petunia parviflora	Power et al. 1980	Theor Appl Genet. 1980 Jan;57(1):1-4
Embryophyta	Angiosperm	eudicots	Superasterids	Asterids	Solanales	Solanaceae		Petunia spp.	Meyer et al. 2009	Plant Cell Tiss Organ Cult 99, 27–34 (2009)
Embryophyta	Angiosperm	eudicots	Superasterids	Asterids	Solanales	Solanaceae		Physalis minima	Gupta et al. 1984	Mol Gen Genet 197, 30–35 (1984)
Embryophyta	Angiosperm	eudicots	Superasterids	Asterids	Solanales	Solanaceae		Solamun hjertingii	Xu et al. 1991	Plant Cell Reports January 1991, Volume 9, Issue 9, pp 520–522
Embryophyta	Angiosperm	eudicots	Superasterids	Asterids	Solanales	Solanaceae		Solanum × michoacanum	Szczerbakowa et al. 2010	Acta Physiol Plant 32, 867–873 (2010)
Embryophyta	Angiosperm	eudicots	Superasterids	Asterids	Solanales	Solanaceae		Solanum acaule	Rokka et al. 2005	Plant Cell Reports (2005) 23:683–691
									Rokka et al. 1998	Plant Cell Reports (1998) 18: 82–88
Embryophyta	Angiosperm	eudicots	Superasterids	Asterids	Solanales	Solanaceae		Solanum aculeatissimum	Stattmann et al. 1994	Plant Cell Reports (1994) 13:193-196
									Gleddiei et al. 1985	Journal of Plant Physiology,Volume 119, Issue 5,1985,Pages 405-418
Embryophyta	Angiosperm	eudicots	Superasterids	Asterids	Solanales	Solanaceae		Solanum arcanum	Tabaeizadeh et al. 1985	Plant Cell Reports February 1985, Volume 4, Issue 1, pp 7–11
									Kochevenko et al. 2000	Plant Cell Reports (2000) 19:588–597
Embryophyta	Angiosperm	eudicots	Superasterids	Asterids	Solanales	Solanaceae		Solanum aviculare	Gleddiei et al. 1985	Journal of Plant Physiology,Volume 119, Issue 5,1985,Pages 405-418
Embryophyta	Angiosperm	eudicots	Superasterids	Asterids	Solanales	Solanaceae		Solanum brevidens	Haberlach et al. 1985	Plant Science,Volume 39, Issue 1,1985,Pages 67-74
									NELSON et al. 1986	Journal of Experimental Botany, vol. 37, no. 175, 1986, pp. 253–261
									Fish et al. 1987	In Vitro Cell Dev Biol 23, 575–580 (1987)
									Fish et al. 1988	Theor Appl Genet. 1988 Aug;76(2):260-6
Embryophyta	Angiosperm	eudicots	Superasterids	Asterids	Solanales	Solanaceae		Solanum bulbocastanum	Greplová et al. 2008	Acta Physiol Plant 30, 787 (2008)
Embryophyta	Angiosperm	eudicots	Superasterids	Asterids	Solanales	Solanaceae		Solanum capsicibaccatum	Xu et al. 1991	Plant Cell Reports January 1991, Volume 9, Issue 9, pp 520–522
Embryophyta	Angiosperm	eudicots	Superasterids	Asterids	Solanales	Solanaceae		Solanum cardiophyllum	Thieme et al. 2010	Plant Cell Reports (2010) 29:1187–1201
Embryophyta	Angiosperm	eudicots	Superasterids	Asterids	Solanales	Solanaceae		Solanum chacoense	Cheng et al. 1995	In Vitro Cell Dev Biol - Plant 31, 90–95 (1995)
Embryophyta	Angiosperm	eudicots	Superasterids	Asterids	Solanales	Solanaceae		Solanum commersonii	Cardi et al. 1990	Plant Science, 70(2), 215-221
									Cardi et al. 1993	American Potato Journal 70, 753–764 (1993)
Embryophyta	Angiosperm	eudicots	Superasterids	Asterids	Solanales	Solanaceae		Solanum demissum	Haberlach et al. 1985	Plant Science,Volume 39, Issue 1,1985,Pages 67-74
Embryophyta	Angiosperm	eudicots	Superasterids	Asterids	Solanales	Solanaceae		Solanum dulcamara	Chand et al. 1989	Plant Cell Reports (1989) 8:86 89
									Binding et al. 1977	Zeitschrift für Pflanzenphysiologie,Volume 85, Issue 3,1977,Pages 279-280
									Binding et al. 1984	Plant Science Letters,Volume 35, Issue 1,1984,Pages 77-79
									CHAND et al. 1988	Journal of Experimental Botany, Volume 39, Issue 9, September 1988, Pages 1267–1274
Embryophyta	Angiosperm	eudicots	Superasterids	Asterids	Solanales	Solanaceae		Solanum etuberosum	Haberlach et al. 1985	Plant Science,Volume 39, Issue 1,1985,Pages 67-74
Embryophyta	Angiosperm	eudicots	Superasterids	Asterids	Solanales	Solanaceae		Solanum gilo	Gleddiei et al. 1985	Journal of Plant Physiology,Volume 119, Issue 5,1985,Pages 405-418
Embryophyta	Angiosperm	eudicots	Superasterids	Asterids	Solanales	Solanaceae		Solanum habrochaites	Montagno et al. 1991	Plant Cell Reports April 1991, Volume 9, Issue 12, pp 680–683
Embryophyta	Angiosperm	eudicots	Superasterids	Asterids	Solanales	Solanaceae		Solanum integrifolium	Tamura et al. 2002	Plant Cell Reports (2002) 21:353–358
Embryophyta	Angiosperm	eudicots	Superasterids	Asterids	Solanales	Solanaceae		Solanum khasianum	Stattmann et al. 1994	Plant Cell Reports (1994) 13:193-196
									Gleddiei et al. 1985	Journal of Plant Physiology,Volume 119, Issue 5,1985,Pages 405-418
Embryophyta	Angiosperm	eudicots	Superasterids	Asterids	Solanales	Solanaceae		Solanum lycopersicum	Tan et al. 1987	Plant Cell Reports June 1987, Volume 6, Issue 3, pp 172–175
									Tylicki et al. 2003	Plant Cell Reports 2003, Volume 22, Issue 5, pp 312–319
									Gleddie et al. 1989	Plant Cell Reports May 1989, Volume 8, Issue 1, pp 21–24
									Guri et al. 1991	Plant Cell Reports (1991) 10:76-80
									Gleddie et al. 1989	Plant Cell Reports May 1989, Volume 8, Issue 1, pp 21–24
									Koblitz et al. 1983	Plant Cell Reports August 1983, Volume 2, Issue 4, pp 194–197
									Guri et al. 1991	Plant Cell Reports (1991) 10:76-80
									Kochevenko et al. 2000	Plant Cell Reports (2000) 19:588–597
									Melchers et al. 1978	Carlsberg Res. Commun. 43, 203 (1978)
									Mühlbach et al. 1980	Planta. 1980 Feb;148(1):89-96.
									Shepard et al. 1983	Science. 1983 Feb 11;219(4585):683-8
									Niedz et al. 1985	Plant Science,Volume 39, Issue 3,1985,Pages 199-204
									Handley et al. 1986	Theor Appl Genet. 1986 Feb;71(5):691-7
									Shahin et al. 1986	Theor Appl Genet. 1986 Dec;73(2):164-9
									Tan et al. 1987	Theoret. Appl. Genetics 75, 105–108 (1987)
									Tan et al. 1987	Plant Science,Volume 49, Issue 1,1987,Pages 63-72
									Chen et al. 1994	Japanese Journal of Breeding, 44(3), 257-262
									Cocking et al. 2000	In Vitro Cell.Dev.Biol.-Plant 36, 77–82 (2000)
Embryophyta	Angiosperm	eudicots	Superasterids	Asterids	Solanales	Solanaceae		Solanum melongena	Guri et al. 1984	Plant Cell Reports December 1984, Volume 3, Issue 6, pp 247–249
									Yu et al. 2013	Plant Cell Reports November 2013, Volume 32, Issue 11, pp 1687–1701
									Jarl et al. 1999	Plant Cell Reports (1999) 18: 791–796
									Jia et al. 1981	Plant Cell Reports (1981) 1 : 71-72
									Bhatt et al. 1981	Zeitschrift für Pflanzenphysiologie,Volume 104, Issue 1,1981,Pages 81-89
									Saxena et al. 1981	Protoplasma 106, 355–359 (1981)
									Sihachakr et al. 1989	Theor Appl Genet. 1989 Jan;77(1):1-6
Embryophyta	Angiosperm	eudicots	Superasterids	Asterids	Solanales	Solanaceae		Solanum nigrum	Szczerbakowa et al. 2003	Plant Cell Reports (2003) 21:577–584
									Wei et al. 1986	Plant Cell Reports (1986) 5:93-96
									Nehls et al. 1978	Plant Science Letters,Volume 12, Issue 2,1978,Pages 183-187
									Binding et al. 1982	Theor Appl Genet. 1982 Sep;63(3):273-7
Embryophyta	Angiosperm	eudicots	Superasterids	Asterids	Solanales	Solanaceae		Solanum pennellii	Rethmeier et al. 1991	Plant Cell Reports February 1991, Volume 9, Issue 10, pp 539–543
									Liu et al. 1995	Plant Cell Reports (1995) 14:652-656
									Haberlach et al. 1985	Plant Science,Volume 39, Issue 1,1985,Pages 67-74
Embryophyta	Angiosperm	eudicots	Superasterids	Asterids	Solanales	Solanaceae		Solanum phureja	Craig et al. 1994	Plant Cell Reports (1994) 13:401-405
									Puite et al. 1986	Plant Cell Reports (1986) 5:262-265
Embryophyta	Angiosperm	eudicots	Superasterids	Asterids	Solanales	Solanaceae		Solanum pinnatisectum	Sidorov et al. 1987	Theor Appl Genet. 1987 Jul;74(3):364-8
									Greplová et al. 2008	Acta Physiol Plant 30, 787 (2008)
Embryophyta	Angiosperm	eudicots	Superasterids	Asterids	Solanales	Solanaceae		Solanum polyadenium	Xu et al. 1991	Plant Cell Reports January 1991, Volume 9, Issue 9, pp 520–522
Embryophyta	Angiosperm	eudicots	Superasterids	Asterids	Solanales	Solanaceae		Solanum sisymbriifolium	Gleddiei et al. 1985	Journal of Plant Physiology,Volume 119, Issue 5,1985,Pages 405-418
Embryophyta	Angiosperm	eudicots	Superasterids	Asterids	Solanales	Solanaceae		Solanum torvum	Guri et al. 1987	Plant Cell Reports July 1987, Volume 6, Issue 4, pp 302–304
									Jarl et al. 1999	Plant Cell Reports (1999) 18: 791–796
									Gleddiei et al. 1985	Journal of Plant Physiology,Volume 119, Issue 5,1985,Pages 405-418
									Sihachakr et al. 1989	Theor Appl Genet. 1989 Jan;77(1):1-6
Embryophyta	Angiosperm	eudicots	Superasterids	Asterids	Solanales	Solanaceae		Solanum tuberosum	Foulger et al. 1986	Plant Cell Reports February 1986, Volume 5, Issue 1, pp 72–76
									Tavazza et al. 1986	Plant Cell Reports August 1986, Volume 5, Issue 4, pp 243–246
									Yu et al. 2013	Plant Cell Reports November 2013, Volume 32, Issue 11, pp 1687–1701
									Jones et al. 1989	Plant Cell Reports May 1989, Volume 8, Issue 5, pp 307–311
									Chaput et al. 1990	Plant Cell Reports (1990) 9:411-414
									Craig et al. 2005	Plant Cell Reports (2005) 24: 603–611
									Rokka et al. 2005	Plant Cell Reports (2005) 23:683–691
									Polgár et al. 1993	Plant Cell Reports (1993) 12:399-402
									Szczerbakowa et al. 2003	Plant Cell Reports (2003) 21:577–584
									Rokka et al. 1998	Plant Cell Reports (1998) 18: 82–88
									Barsby et al. 1984	Plant Cell Reports (1984) 3:165-167
									Craig et al. 1994	Plant Cell Reports (1994) 13:401-405
									Puite et al.	Plant Cell Reports (1986) 5:262-265
									Shepard et al. 1977	Plant Physiol. 1977 Aug;60(2):313-6
									Binding et al. 1978	Physiol. Plant., 43 (1978), p. 52
									Melchers et al. 1978	Carlsberg Res. Commun. 43, 203 (1978)
									Matern et al. 1978	Proc Natl Acad Sci U S A. 1978 Oct;75(10):4935-9
									Gunn et al. 1981	Plant Science Letters,Volume 22, Issue 2,1981,Pages 97-101
									Thomas et al. 1981	Plant Science Letters,Volume 23, Issue 1,1981,Pages 81-88
									Larkin et al. 1981	Theor Appl Genet. 1981 Oct;60(4):197-214
									Bidney et al. 1981	Biotechnol. Bioeng., 23 (1981), pp. 2691-2701
									Secor et al. 1981	Crop Sci 21:102–105
									Bokelmann et al. 1983	Zeitschrift für Pflanzenphysiologie,Volume 109, Issue 3,1983,Pages 259-265
									Shepard et al. 1982	Plant Science Letters,Volume 26, Issues 2–3,1982,Pages 127-132
									Shepard et al. 1982	Scientific American, vol. 246, no. 5, 1982, pp. 154–169
									Binding et al. 1982	Theor Appl Genet. 1982 Sep;63(3):273-7
									Thomas et al. 1982	Theoret. Appl. Genetics 62, 65–68 (1982)
									Karp et al. 1982	Theor Appl Genet. 1982 Sep;63(3):265-72
									Barsby et al. 1983	Plant Science Letters,Volume 31, Issue 1,1983,Pages 101-105
									Bokelmann et al. 1983	Zeitschrift für Pflanzenphysiologie,Volume 109, Issue 3,1983,Pages 259-265
									Shepard et al. 1983	Science. 1983 Feb 11;219(4585):683-8
									Sree Ramulu et al. 1983	Theor Appl Genet. 1983 Jun;65(4):329-38.
									Evans et al. 1983	Nat Biotechnol 1, 253–261 (1983)
									Creissen et al. 1985	Plant Cell Tiss Organ Cult 4, 171–182 (1985)
									Landsmann et al. 1985	Theor Appl Genet. 1985 Dec;71(3):500-5
									Debnath et al. 1986	Acta botanica neerlandica, 35(3), 233–241
									Fish et al. 1986	Theor Appl Genet. 1986 Jun;72(3):405-12
									Sref Ramulu et al. 1986	Plant Breeding, 97: 119-128
									Masson et al. 1987	Plant Science,Volume 53, Issue 2,1987,Pages 167-176
									Fish et al. 1987	In Vitro Cell Dev Biol 23, 575–580 (1987)
									Fish et al. 1988	Theor Appl Genet. 1988 Aug;76(2):260-6
									Cardi et al. 1993	American Potato Journal 70, 753–764 (1993)
									De Marco et al. 1996	Plant Physiol. 1996 Jan;110(1):137-145
									Ehsanpour et al. 2001	JOURNAL OF SCIENCES ISLAMIC REPUBLIC OF IRAN, 12(2), 103-110
									Orczyk et al. 2003	Plant Cell, Tissue and Organ Culture 74, 1–13 (2003)
									Greplová et al. 2008	Acta Physiol Plant 30, 787 (2008)
									Aversano et al. 2009	Euphytica 165, 353 (2009)
									Szczerbakowa et al. 2010	Acta Physiol Plant 32, 867–873 (2010)
									Nicolia et al. 2015	J Biotechnol. 2015 Jun 20;204:17-24
									Clasen et al. 2016	Plant Biotechnol J. 2016 Jan;14(1):169-76
									Fossi et al. 2018	bioRxiv, 382861
									Moon et al. 2021	Plants (Basel). 2021 Apr 16;10(4):781
									Fossi et al. 2019	Plant Physiol. 2019 May;180(1):78-86
Embryophyta	Angiosperm	eudicots	Superasterids	Asterids	Solanales	Solanaceae		Solanum verrucosum	Tan et al. 1987	Plant Science,Volume 49, Issue 1,1987,Pages 63-72
Embryophyta	Angiosperm	eudicots	Superasterids	Asterids	Solanales	Solanaceae		Solanum violaceum	Tamura et al. 2002	Plant Cell Reports (2002) 21:353–358
Embryophyta	Angiosperm	eudicots	Superasterids	Asterids	Solanales	Solanaceae		Solanum virginianum	Borgato et al. 2007	Plant Cell Tiss Organ Cult 88, 247–252 (2007)
Embryophyta	Angiosperm	eudicots	Superasterids	Asterids	Solanales	Solanaceae		Solanum x anthocarpum	Saxena et al. 1982	Plant Cell Reports (1982) 1 : 219-220
Embryophyta	Angiosperm	eudicots	Superasterids	Asterids	Lamiales	Gesneriaceae		Saintpaulia ionantha	Winkelmann et al. 1995	Plant Cell Reports 14, Issue 11, pp 704–707 1995
									Hoshino et al. 1995	Plant Cell Reports March 1995, Volume 14, Issue 6, pp 341–344
Embryophyta	Angiosperm	eudicots	Superasterids	Asterids	Lamiales	Linderniaceae		Torenia baillonii	Potrykus et al. 1971	Nat New Biol. 1971 May 12;231(19):57-8
Embryophyta	Angiosperm	eudicots	Superasterids	Asterids	Lamiales	Linderniaceae		Torenia fournieri	Potrykus et al. 1971	Nat New Biol. 1971 May 12;231(19):57-8
Embryophyta	Angiosperm	eudicots	Superasterids	Asterids	Lamiales	Lamiaceae		Mentha piperita	Sato et al. 1993	Plant Cell Reports August 1993, Volume 12, Issue 10, pp 546–550
									Jullien et al. 1998	Plant Cell, Tissue and Organ Culture 54, 153–159 (1998)
Embryophyta	Angiosperm	eudicots	Superasterids	Asterids	Lamiales	Lamiaceae		Pogostemon cablin	Kageyama et al. 1995	Plant Cell Tiss Organ Cult 41, 65–70 (1995)
Embryophyta	Angiosperm	eudicots	Superasterids	Asterids	Lamiales	Orobanchaceae		Rehmannia glutinosa	Xu et al. 1983	Plant Cell Reports 1983, Volume 2, Issue 1, pp 55–57
Embryophyta	Angiosperm	eudicots	Superasterids	Asterids	Asterales	Asteraceae		Artemisia judaica	Pan et al. 2003	Plant science, 165(4), 681-687
Embryophyta	Angiosperm	eudicots	Superasterids	Asterids	Asterales	Asteraceae		Artemisia sieversiana	Furuta et al. 2004	Plant Science, 166(3), 695-702
Embryophyta	Angiosperm	eudicots	Superasterids	Asterids	Asterales	Asteraceae		Brachycome iberidifolia	Malaure et al. 1990	Plant Cell Reports July 1990, Volume 9, Issue 2, pp 109–112
Embryophyta	Angiosperm	eudicots	Superasterids	Asterids	Asterales	Asteraceae		Brachycome lineariloba	Larkin et al. 1976	Planta. 1976 Jan;128(3):213-6
Embryophyta	Angiosperm	eudicots	Superasterids	Asterids	Asterales	Asteraceae		Callistephus chinensis	Pillai et al. 1990	Plant Cell Reports November 1990, Volume 9, Issue 7, pp 402–405
Embryophyta	Angiosperm	eudicots	Superasterids	Asterids	Asterales	Asteraceae		Centaurea cyanus	Pillai et al. 1990	Plant Cell Reports November 1990, Volume 9, Issue 7, pp 402–405
Embryophyta	Angiosperm	eudicots	Superasterids	Asterids	Asterales	Asteraceae		Chrysanthemum x	Lindsay et al. 1993	Plant Cell Reports 12, Issue 5, pp 278–280
									Sauvadet et al. 1990	Plant Cell Reports April 1990, Volume 8, Issue 11, pp 692–695
									Eeckhaut et al. 2020	Front Plant Sci. 2020 Dec 18;11:607171
Embryophyta	Angiosperm	eudicots	Superasterids	Asterids	Asterales	Asteraceae		Cichorium endivia	Deryckere et al. 2012	Plant Cell Rep. 2012 Dec;31(12):2261-9
Embryophyta	Angiosperm	eudicots	Superasterids	Asterids	Asterales	Asteraceae		Cichorium intybus	Crepy et al. 1982	Zeitschrift für Pflanzenphysiologie,Volume 107, Issue 2,1982,Pages 123-131
									Deryckere et al. 2012	Plant Cell Rep. 2012 Dec;31(12):2261-9
Embryophyta	Angiosperm	eudicots	Superasterids	Asterids	Asterales	Asteraceae		Crepis capillaris	Lee et al. 1988	Annual Review of Plant Physiology and Plant Molecular Biology 1988 39:1, 413-437
Embryophyta	Angiosperm	eudicots	Superasterids	Asterids	Asterales	Asteraceae		Dendranthema × grandiflorum	Furuta et al. 2004	Plant Science, 166(3), 695-702
Embryophyta	Angiosperm	eudicots	Superasterids	Asterids	Asterales	Asteraceae		Dimorphotheca aurantiaca	Al-Atabee et al. 1987	Plant Cell Reports December 1987, Volume 6, Issue 6, pp 414–416
Embryophyta	Angiosperm	eudicots	Superasterids	Asterids	Asterales	Asteraceae		Echinacea purpurea	Pan et al. 2004	Plant Cell, Tissue and Organ Culture 77, 251–255 (2004)
Embryophyta	Angiosperm	eudicots	Superasterids	Asterids	Asterales	Asteraceae		Echinops spinosissimus	Pan et al. 2003	Plant science, 165(4), 681-687
Embryophyta	Angiosperm	eudicots	Superasterids	Asterids	Asterales	Asteraceae		Felicia bergeriana	Malaure et al. 1990	Plant Cell Reports July 1990, Volume 9, Issue 2, pp 109–112
Embryophyta	Angiosperm	eudicots	Superasterids	Asterids	Asterales	Asteraceae		Haplopappus gracilis	Lee et al. 1988	Annual Review of Plant Physiology and Plant Molecular Biology 1988 39:1, 413-437
Embryophyta	Angiosperm	eudicots	Superasterids	Asterids	Asterales	Asteraceae		Helianthus annuus	Bohorova et al. 1986	Plant Cell Reports August 1986, Volume 5, Issue 4, pp 256–258
									Burrus et al. 1991	Plant Cell Reports July 1991, Volume 10, Issue 4, pp 161–166
									Krasnyanski et al. 1993	Plant Cell Reports March 1993, Volume 12, Issue 5, pp 260–263
									Fischer et al. 1992	Plant Cell Reports November 1992, Volume 11, Issue 12, pp 632–636
									Wingender et al. 1996	Plant Cell Reports June 1996, Volume 15, Issue 10, pp 742–745
									Taski-Ajdukovic et al. 2006	Plant Cell Rep. 2006 Jul;25(7):698-704
									Rákosy-Tican et al. 2007	Plant Cell Tiss Organ Cult 90, 55–62 (2007)
Embryophyta	Angiosperm	eudicots	Superasterids	Asterids	Asterales	Asteraceae		Helianthus giganteus	Krasnyanski et al. 1992	Plant Cell Reports Volume 11, Issue 1, pp 7–10
									Henn et al. 1998	Plant Cell Reports December 1998, Volume 18, Issue 3–4, pp 288–29
Embryophyta	Angiosperm	eudicots	Superasterids	Asterids	Asterales	Asteraceae		Helianthus maximiliani	Taski-Ajdukovic et al. 2006	Plant Cell Rep. 2006 Jul;25(7):698-704
Embryophyta	Angiosperm	eudicots	Superasterids	Asterids	Asterales	Asteraceae		Helianthus nuttallii	Henn et al. 1998	Plant Cell Reports December 1998, Volume 18, Issue 3–4, pp 288–291
Embryophyta	Angiosperm	eudicots	Superasterids	Asterids	Asterales	Asteraceae		Helianthus petolaris	Chanabe et al. 1991	Plant Cell Reports March 1991, Volume 9, Issue 11, pp 635–638
Embryophyta	Angiosperm	eudicots	Superasterids	Asterids	Asterales	Asteraceae		Lactuca saligna	Brown et al. 1987	Plant Cell Reports June 1987, Volume 6, Issue 3, pp 180–182
Embryophyta	Angiosperm	eudicots	Superasterids	Asterids	Asterales	Asteraceae		Lactuca sativa	Berry et al.1982	Zeitschrift für Pflanzenphysiologie,Volume 108, Issue 1,1982,Pages 31-38
									Engler et al. 1983	Plant Science Letters,Volume 28, Issue 2,1983,Pages 223-229
									Engler et al. 1984	Journal of Heredity, Volume 75, Issue 6, November 1984, Pages 426–430
									Chupeau et al. 1989	Nat Biotechnol 7, 503–508 (1989)
									Park et al. 2019	Methods Mol Biol. 2019;1917:337-354
Embryophyta	Angiosperm	eudicots	Superasterids	Asterids	Asterales	Asteraceae		Puccinia horiana	Furuta et al. 2004	Plant Science, 166(3), 695-702
Embryophyta	Angiosperm	eudicots	Superasterids	Asterids	Asterales	Asteraceae		Rudbeckia hirta	Al-Atabee et al. 1987	Plant Cell Reports December 1987, Volume 6, Issue 6, pp 414–416
									Al-Atabee et al. 1990	Plant Cell Reports (1990) 8 : 517- 520
Embryophyta	Angiosperm	eudicots	Superasterids	Asterids	Asterales	Asteraceae		Rudbeckia laciniata	Al-Atabee et al. 1990	Plant Cell Reports (1990) 8 : 517- 520
Embryophyta	Angiosperm	eudicots	Superasterids	Asterids	Asterales	Asteraceae		Senecio x hybridus	Pillai et al. 1990	Plant Cell Reports November 1990, Volume 9, Issue 7, pp 402–405
Embryophyta	Angiosperm	eudicots	Superasterids	Asterids	Apiales	Araliaceae		Brassaiopsis hainla	Arya et al. 1991	Plant Cell Reports 1991, Volume 10, Issue 6–7, pp 277–281
Embryophyta	Angiosperm	eudicots	Superasterids	Asterids	Apiales	Apiaceae		Aegopodium podagraria	Dudits et al. 1979	Plant Science Letters,Volume 15, Issue 2,1979,Pages 101-112
Embryophyta	Angiosperm	eudicots	Superasterids	Asterids	Apiales	Apiaceae		Coriandrum sativum	Mujib et al. 2014	Plant Cell Tiss Organ Cult 117, 323–334 (2014)
Embryophyta	Angiosperm	eudicots	Superasterids	Asterids	Apiales	Apiaceae		Daucus capillifolius Gilli	Dudits et al. 1977	Theor Appl Genet. 1977 May;51(3):127-32
Embryophyta	Angiosperm	eudicots	Superasterids	Asterids	Apiales	Apiaceae		Daucus carota	Langridge et al. 1985	Grzebelus et al. Plant Cell Reports December 1985, Volume 4, Issue 6, pp 355–359
									Grambow et al. 1972	Planta. 1972 Dec;103(4):348-55
									Dudits et al. 1976	Canadian Journal of Botany. 54(10): 1063-1067
									Dudits et al. 1977	Theor Appl Genet. 1977 May;51(3):127-32
									Dudits et al. 1979	Plant Science Letters,Volume 15, Issue 2,1979,Pages 101-112
									Evans et al. 1983	Nat Biotechnol 1, 253–261 (1983)
									Ow et al. 1986	Science. 1986 Nov 14;234(4778):856-9
									Dudits et al. 1987	Proc Natl Acad Sci U S A. 1987 Dec;84(23):8434-8
									Tanno-Suenaga et al. 1988	Theor Appl Genet. 1988 Dec;76(6):855-60
									Rasmussen et al. 1994	Physiologia Plantarum, 92(3), 404-411
									Grzebelus et al. 2012	Plant Cell Tiss Organ Cult 109, 101–109 (2012)
									Maćkowska et al. 2014	Plant Cell Tiss Organ Cult 117, 241–252 (2014)
									Godel-Jędrychowska et al. 2019	Int J Mol Sci. 2019 Nov 4;20(21):5490
Embryophyta	Angiosperm	eudicots	Superasterids	Asterids	Apiales	Apiaceae		Daucus pusillus	Maćkowska et al. 2014	Plant Cell Tiss Organ Cult 117, 241–252 (2014)
Embryophyta	Angiosperm	eudicots	Superasterids	Asterids	Apiales	Apiaceae		Foeniculum vulgare	Miura et al. 1986	Plant Cell Reports (1986) 5: 310- 313

## Sheet: References
Reference
Abdullah, R., Cocking, E.C., and Thompson, J.A. (1986). Efficient Plant Regeneration from Rice Protoplasts Through Somatic Embryogenesis. Bio/Technology 4, 1087-1090.
Abdullah, R., Thompson, J., Khush, G., Kaushik, R., and Cocking, E. (1989). Protoclonal variation in the seed progeny of plants regenerated from rice protoplasts. Plant Science 65, 97-101.
Acuna, J.R., and De Pena, M. (1991). Plant regeneration from protoplasts of embryogenic cell suspensions of Coffea arabica L. cv. caturra. Plant Cell Rep 10, 345-348.
Adachi, T., Yamaguchi, A., Miike, Y., and Hoffmann, F. (1989). Plant regeneration from protoplasts of common buckwheat (fagopyrum esculentum). Plant Cell Rep 8, 247-250.
Afonso, C.L., Harkins, K.R., Thomas-Compton, M.A., Krejci, A.E., and Galbraith, D.W. (1985). Selection of Somatic Hybrid Plants in Nicotiana Through Fluorescence-Activated Sorting of Protoplasts. Bio/Technology 3, 811-816.
Aftab, F., and Iqbal, J. (1999). Plant regeneration from protoplasts derived from cell suspension of adventive somatic embryos in sugarcane (Saccharum spp. hybrid cv. CoL-54 and cv. CP-43/33). Plant Cell, Tissue and Organ	Culture 56, 155.
Aftab, F., Zafar, Y., Malik, K.A., and Iqbal, J. (1996). Plant regeneration from embryogenic cell suspensions and protoplasts in sugarcane (Saccharum spp.hybrid cv. CoL-54). Plant Cell, Tissue and Organ Culture 44, 71-78.
Ahmed, K.Z., and Sági, F. (1993). Culture of and fertile plant regeneration from regenerable embryogenic suspension cell-derived protoplasts of wheat (Triticum aestivum L.). Plant Cell Rep 12, 175-179.
Ahuja, P.S., Hadiuzzaman, S., Davey, M.R., and Cocking, E.C. (1983). Prolific plant regeneration from protoplast-derived tissues of Lotus corniculatus L. (birdsfoot trefoil). Plant Cell Rep 2, 101-104.
Akagi, H., Nakamura, A., Sawada, R., Oka, M., and Fujimura, T. (1995). Genetic diagnosis of cytoplasmic male sterile cybrid plants of rice. Theor Appl Genet 90, 948-951.
Akagi, H., Sakamoto, M., Negishi, T., and Fujimura, T. (1989). Construction of rice cybrid plants. Molecular and General Genetics MGG 215, 501-506.
Al-Atabee, J.S., Mulligan, B.J., and Power, J.B. (1990). Interspecific somatic hybrids ofRudbeckia hirta andR. Laciniata (Compositae). Plant Cell Rep 8, 517-520.
Al-Atabee, J.S., and Power, J.B. (1987). Plant regeneration from protoplasts of Dimorphotheca and Rudbeckia. Plant Cell Rep 6, 414-416.
Aleza, P., Garcia-Lor, A., Juárez, J., and Navarro, L. (2016). Recovery of citrus cybrid plants with diverse mitochondrial and chloroplastic genome combinations by protoplast fusion followed by in vitro shoot, root, or em	bryo micrografting. Pla	nt C	ell, Tissu	e a	nd	Organ	Culture (PCTOC) 126, 205-217.
Altpeter, F., Springer, N.M., Bartley, L.E., Blechl, A.E., Brutnell, T.P., Citovsky, V., Conrad, L.J., Gelvin, S.B., Jackson, D.P., Kausch, A.P., Lemaux, P.G., Medford, J.I., Orozco-Cárdenas, M.L., Tricoli, D.M., Van Eck,	J., Voytas, D.F., Walb	ot,	V., Wang,	K.,	Z	hang,	Z.J., and Stewart, C.N., Jr. (2016). Advancing Crop Transformation in the Era of Genome Editing. Plant Cell 28, 1510-1520.
Ara, H., Jaiswal, U., and Jaiswal, V.S. (2000). Plant regeneration from protoplasts of mango (Mangifera indica L.) through somatic embryogenesis. Plant Cell Rep 19, 622-627.
Arya, S., Liu, J.R., and Eriksson, T. (1991). Plant regeneration from protoplasts of Panax ginseng (C.A. Meyer) through somatic embryogenesis. Plant Cell Rep 10, 277-281.
Asano, Y., and Sugiura, K. (1990). Plant regeneration from suspension culture-derived protoplasts of Agrostis alba L.(Redtop). Plant Science 72, 267-273.
Asano, Y., and Ugaki, M. (1994). Transgenic plants of Agrostis alba obtained by electroporation-mediated direct gene transfer into protoplasts. Plant Cell Rep 13, 243-246.
Assani, A., Chabane, D., Foroughi-Wehr, B., and Wenzel, G. (2006). An Improved Protocol for Microcallus Production and Whole Plant Regeneration from Recalcitrant Banana Protoplasts (Musa spp.). Plant Cell, Tissue and Organ	Culture 85, 257-264.
Assani, A., Chabane, D., Haïcour, R., Bakry, F., Wenzel, G., and Foroughi-Wehr, B. (2005). Protoplast Fusion in Banana (Musa spp.): Comparison of Chemical (PEG: Polyethylene Glycol) and Electrical Procedure. Plant Cell, T	issue and Organ Culture	83,	145-151.
Assani, A., Haicour, R., Wenzel, G., Côte, F., Bakry, F., Foroughi-Wehr, B., Ducreux, G., Aguillar, M.E., and Grapin, A. (2001). Plant regeneration from protoplasts of dessert banana cv. Grande Naine (Musa spp., Cavendish	sub-group AAA) via som	atic	embryogen	esi	s.	Plant	Cell Reports 20, 482-488.
Assani, A., Haıcour, R., Wenzel, G., Foroughi-Wehr, B., Bakry, F., Côte, F.-X., Ducreux, G., Ambroise, A., and Grapin, A. (2002). Influence of donor material and genotype on protoplast regeneration in banana and plantain	cultivars (Musa spp.).	Pla	nt science	16	2,	355-3	62
Atanassov, A., and Brown, D.C.W. (1984). Plant regeneration from suspension culture and mesophyll protoplasts of Medicago sativa L. Plant Cell, Tissue and Organ Culture 3, 149-162.
Attree, S.M., Dunstan, D.I., and Fowke, L.C. (1989). Plantlet Regeneration from Embryogenic Protoplasts of White Spruce (Picea Glauca). Bio/Technology 7, 1060-1062.
Aversano, R., Savarese, S., Maria De Nova, J., Frusciante, L., Punzo, M., and Carputo, D. (2008). Genetic stability at nuclear and plastid DNA level in regenerated plants of Solanum species and hybrids. Euphytica 165, 353.
Aviv, D., Arzee-Gonen, P., Bleichman, S., and Galun, E. (1984). Novel alloplasmic Nicotiana plants by “donor-recipient” protoplast fusion: cybrids having N. tabacum or N. sylvestris nuclear genomes and either or both pla	stomes and chondriomes	from	alien spe	cie	s.	Molec	ular and General Genetics MGG 196, 244-253.
Aviv, D., and Galun, E. (1977). Isolation of tobacco protoplasts in the presence of isopropyl N-phenylcarbamate and their culture and regeneration into plants. Zeitschrift für Pflanzenphysiologie 83, 267-273.
Ayabe, M., Taniguchi, K., and Sumi, S. (1995). Regeneration of whole plants from protoplasts isolated from tissue-cultured shoot primordia of garlic (Allium sativum L.). Plant Cell Rep 15, 17-21.
Azad, M.a.K., Yokota, S., Ishiguri, F., and Yoshizawa, N. (2006). Plant regeneration from mesophyll protoplasts of a medicinal plant, Phellodendron amurense rupr. In Vitro Cellular & Developmental Biology - Plant 42, 502-5	7
Azhakanandam, K., Lowe, K., Power, J., and Davey, M. (1997). Hemoglobin (Erythrogen™)-enhanced mitotic division and plant regeneration from cultured rice protoplasts (Oryza sativa L.). Enzyme and microbial technology 21,	572-577.
Bao, P.H., Granata, S., Castiglione, S., Wang, G., Giordani, C., Cuzzoni, E., Damiani, G., Bandi, C., Datta, S.K., Datta, K., Potrykus, I., Callegarin, A., and Sala, F. (1996). Evidence for genomic changes in transgenic ri	ce (Oryza sativa L.) re	cove	red from p	rot	op	lasts.	Transgenic Res 5, 97-103.
Barakat, M.N., and Cocking, E.C. (1983). Plant regeneration from protoplast-derived tissues of Linum usitatissimum L. (Flax). Plant Cell Rep 2, 314-317.
Barakat, M.N., and Cocking, E.C. (1985). An assessment of the cultural capabilities of protoplasts of some wild species of linum. Plant Cell Rep 4, 164-167.
Barfield, D.G., Robinson, S.J., and Shields, R. (1985). Plant regeneration from protoplasts of long term haploid suspension cultures of N. plumbaginifolia. Plant Cell Rep 4, 104-107.
Barsby, T., and Shepard, J.F. (1983). Regeneration of plants from mesophyll protoplasts of Solanum species of the Etuberosa group. Plant Science Letters 31, 101-105.
Barsby, T.L., Shepard, J.F., Kemble, R.J., and Wong, R. (1984). Somatic hybridization in the genus Solanum: S. tuberosum and S. brevidens. Plant Cell Rep 3, 165-167.
Barsby, T.L., Yarrow, S.A., Kemble, R.J., and Grant, I. (1987). The transfer of cytoplasmic male sterility to winter-type oilseed rape (Brassica napus L.) by protoplast fusion. Plant Science 53, 243-248.
Barsby, T.L., Yarrow, S.A., and Shepard, J.F. (1986). A rapid and efficient alternative procedure for the regeneration of plants from hypocotyl protoplasts of Brassica napus. Plant Cell Rep 5, 101-103.
Baset, A., Finch, R.P., and Cocking, E.C. (1991). Plant regeneration from protoplasts of wild rice (Oryza rufipogon Griff.). Plant Cell Rep 10, 200-203.
Bates, G.W., Hasenkampf, C.A., Contolini, C.L., and Piastuch, W.C. (1987). Asymmetric hybridization in Nicotiana by fusion of irradiated protoplasts. Theor Appl Genet 74, 718-726.
Belarmino, M.M., Abe, T., and Sasahara, T. (1994). Plant regeneration from stem and petiole protoplasts of sweet potato (Ipomoea batatas) and its wild relative, I. lacunosa. Plant Cell, Tissue and Organ Culture 37, 145-150	.
Belliard, G., Vedel, F., and Pelletier, G. (1979). Mitochondrial recombination in cytoplasmic hybrids of Nicotiana tabacum by protoplast fusion. Nature 281, 401-403.
Benmoussa, M., Mukhopadhyay, S., and Desjardins, Y. (1997). Factors influencing regeneration from protoplasts of Asparagus densiflorus cv. Sprengeri. Plant Cell Rep 17, 123-128.
Berry, S.F., Lu, D.Y., Pental, D., and Cocking, E.C. (1982). Regeneration of Plants From Protoplasts of Lactuca sativa L. Zeitschrift für Pflanzenphysiologie 108, 31-38.
Bhadra, S.K., Hammatt, N., Power, J.B., and Davey, M.R. (1994). A reproducible procedure for plant regeneration from seedling hypocotyl protoplasts of Vigna sublobata L. Plant Cell Rep 14, 175-179.
Bhatt, D.P., and Fassuliotis, G. (1981). Plant Regeneration from Mesophyll Protoplasts of Eggplant. Zeitschrift für Pflanzenphysiologie 104, 81-89.
Bhojwani, S.S., Mullins, K., and Cohen, D. (1984). Intra-varietal variation for in vitro plant regeneration in the genus Trifolium. Euphytica 33, 915-921.
Bidney, D.L., and Shepard, J.F. (1981). Phenotypic variation in plants regenerated from protoplasts: The potato system. Biotechnology and Bioengineering 23, 2691-2701.
Bidney, D.L., Shepard, J.F., and Kaleikau, E. (1983). Regeneration of plants from mesophyll protoplasts ofBrassica oleracea. Protoplasma 117, 89-92.
Binding, H., Jain, S.M., Finger, J., Mordhorst, G., Nehls, R., and Gressel, J. (1982). Somatic hybridization of an atrazine resistant biotype of Solanum nigrum with Solanum tuberosum : Part 1: Clonal variation in morpholog	y and in atrazine sensi	tivi	ty. Theor	App	l	Genet	63, 273-277.
Binding, H., and Mordhorst, G. (1984). Haploid Solanum dulcamara L.: Shoot culture and plant regeneration from isolated protoplasts. Plant Science Letters 35, 77-79.
Binding, H., and Nehls, R. (1977). Regeneration of Isolated Protoplasts to Plants in Solanum dulcamara L. Zeitschrift für Pflanzenphysiologie 85, 279-280.
Binding, H., and Nehls, R. (1978). Regeneration of Isolated Protoplasts of Vicia faba L. Zeitschrift für Pflanzenphysiologie 88, 327-332.
Binding, H., Nehls, R., Schieder, O., Sopory, S.K., and Wenzel, G. (1978). Regeneration of Mesophyll Protoplasts Isolated from Dihaploid Clones of Solanum tuberosum. Physiologia Plantarum 43, 52-54.
Biswas, G.G., and Zapata, F. (1993). High-frequency plant regeneration from protoplasts of indica rice (Oryza sativa L.) using maltose. Journal of plant physiology 141, 470-475.
Bohorova, N.E., Cocking, E.C., and Power, J.B. (1986). Isolation, culture and callus regeneration of protoplasts of wild and cultivated Helianthus species. Plant Cell Rep 5, 256-258.
Bokelmann, G.S., and Roest, S. (1983). Plant Regeneration from Protoplasts of Potato (Solarium tuberosum cv. Bintje). Zeitschrift für Pflanzenphysiologie 109, 259-265.
Bonfils, A.C., Sproule, A., Webb, J.A., and Keller, W.A. (1992). Plant regeneration from stem cortex expiant and protoplast cultures of Brassica juncea (mustard). Plant Cell Rep 11, 614-617.
Bonnett, H.T., and Glimelius, K. (1983). Somatic hybridization in Nicotiana: behavior of organelles after fusion of protoplasts from male-fertile and male-sterile cultivars. Theor Appl Genet 65, 213-217.
Borgato, L., Pisani, F., and Furini, A. (2007). Plant regeneration from leaf protoplasts of Solanum virginianum L. (Solanaceae). Plant Cell, Tissue and Organ Culture 88, 247-252.
Bourgin, J.-P., Chupeau, Y., and Missonier, C. (1979). Plant Regeneration from Mesophyll Protoplasts of Several Nicotiana Species. Physiologia Plantarum 45, 288-292.
Branca, C., Ricci, A., Torelli, A., and Bassi, M. (1993). Effect of 1,2-benzisoxazole-3-acetic acid on plant regeneration from protoplasts of Nicotiana tabacum. Plant Cell Rep 12, 121-124.
Brown, C., Lucas, J.A., and Power, J.B. (1987). Plant regeneration from protoplasts of a wild lettuce species (Lactuca saligna L.). Plant Cell Rep 6, 180-182.
Brown, P.T., Kyozuka, J., Sukekiyo, Y., Kimura, Y., Shimamoto, K., and Lörz, H. (1990). Molecular changes in protoplast-derived rice plants. Mol Gen Genet 223, 324-328.
Bui-Dang-Ha, D., and Mackenzie, I.A. (1973). The division of protoplasts fromAsparagus officinalis L. and their growth and differentiation. Protoplasma 78, 215-221.
Bui-Dang-Ha, D., Norreel, B., and Masset, A. (1975). Regeneration of Asparagus officinalis L. through Callus Cultures Derived from Protoplasts. Journal of Experimental Botany 26, 263-270.
Buiteveld, J., and Creemers-Molenaar, J. (1994). Plant regeneration from protoplasts isolated from suspension cultures of leek (Allium ampeloprasum L.). Plant science 100, 203-210.
Burrus, M., Chanabe, C., Alibert, G., and Bidney, D. (1991). Regeneration of fertile plants from protoplasts of sunflower (Helianthus annuus L.). Plant Cell Rep 10, 161-166.
Burza, W., and Malepszy, S. (1995). In vitro culture of Cucumis sativus L. XVIII. Plants from protoplasts through direct somatic embryogenesis. Plant Cell, Tissue and Organ Culture 41, 259-266.
Cabasson, C.M., Luro, F., Ollitrault, P., and Grosser, J. (2001). Non-random inheritance of mitochondrial genomes in Citrus hybrids produced by protoplast fusion. Plant Cell Reports 20, 604-609.
Cai, X., Fu, J., Chen, C., and Guo, W. (2009). Cybrid/hybrid plants regenerated from somatic fusions between male sterile Satsuma mandarin and seedy tangelos. Scientia horticulturae 122, 323-327.
Cai, X., and Kang, X.-Y. (2014). Plant regeneration from cell suspension-derived protoplasts of Populus × beijingensis. In Vitro Cellular & Developmental Biology - Plant 50, 92-98.
Cai, X.-D., Fu, J., Deng, X.-X., and Guo, W.-W. (2007). Production and molecular characterization of potential seedless cybrid plants between pollen sterile Satsuma mandarin and two seedy Citrus cultivars. Plant Cell, Tiss	ue and Organ Culture 90	, 27	5-283.
Cai, Y., Xiang, F., Zhi, D., Liu, H., and Xia, G. (2007). Genotyping of somatic hybrids between Festuca arundinacea Schreb. and Triticum aestivum L. Plant Cell Rep 26, 1809-1819.
Cardi, T., and Earle, E.D. (1997). Production of new CMS Brassica oleracea by transfer of `Anand' cytoplasm from B. rapa through protoplast fusion. Theoretical and Applied Genetics 94, 204-212.
Cardi, T., Puite, K.J., and Ramulu, K.S. (1990). Plant regeneration from mesophyll protoplasts of Solanum commersonii Dun. Plant Science 70, 215-221.
Cardi, T., Puite, K.J., Ramulu, K.S., D’ambrosio, F., and Frusciante, L. (1993). Production of somatic hybrids between frost tolerantSolanum commersonii andS. Tuberosum: Protoplast fusion, regeneration and isozyme analysi	s. American Potato Jour	nal	70, 753-76	4
Carlson, P.S. (1973). The use of protoplasts for genetic research. Proc Natl Acad Sci U S A 70, 598-602.
Castelblanque, L., García-Sogo, B., Pineda, B., and Moreno, V. (2009). Efficient plant regeneration from protoplasts of Kalanchoe blossfeldiana via organogenesis. Plant Cell, Tissue and Organ Culture (PCTOC) 100, 107.
Cavalcante Alves, J.M., Sihachakr, D., Allot, M., Tizroutine, S., Mussio, I., Servaes, A., and Ducreux, G. (1994). Isozyme modifications and plant regeneration through somatic embryogenesis in sweet potato (Ipomoea batatas	(L.) Lam.). Plant Cell	Rep	13, 437-4	41
Chanabe, C., Burrus, M., Bidney, D., and Alibert, G. (1991). Studies on plant regeneration from protoplasts in the genus Helianthus. Plant Cell Rep 9, 635-638.
Chand, P.K., Ochatt, S.J., Rech, E.L., Power, J.B., and Davey, M.R. (1988). Electroporation Stimulates Plant Regeneration from Protoplasts of the Woody Medicinal Species Solarium dulcamara L. Journal of Experimental Botany	39, 1267-1274.
Chand, P.K., Rech, E.L., Golds, T.J., Power, J.B., and Davey, M.R. (1989). Electroporation stimulates tranformation of freshly isolated cell suspension protoplasts ofSolanum dulcamara byAgrobacterium. Plant Cell Rep 8, 86-	89
Chang, Y.F., Wang, W.C., Warfield, C.Y., Nguyen, H.T., and Wong, J.R. (1991). Plant regeneration from protoplasts isolated from long-term cell cultures of wheat (Triticum aestivum L.). Plant Cell Rep 9, 611-614.
Chaput, M.H., Sihachakr, D., Ducreux, G., Marie, D., and Barghi, N. (1990). Somatic hybrid plants produced by electrofusion between dihaploid potatoes: BF15 (H1), Aminca (H6) and Cardinal (H3). Plant Cell Rep 9, 411-414.
Chatterjee, G., Sikdar, S.R., Das, S., and Sen, S.K. (1985). Regeneration of plantlets from mesophyll protoplasts of Brassica juncea (L.) Czern. Plant Cell Rep 4, 245-247.
Chatterjee, G., Sikdar, S.R., Das, S., and Sen, S.K. (1988). Intergeneric somatic hybrid production through protoplast fusion between Brassica juncea and Diplotaxis muralis. Theor Appl Genet 76, 915-922.
Chen, K., Wildman, S.G., and Smith, H.H. (1977). Chloroplast DNA distribution in parasexual hybrids as shown by polypeptide composition of fraction I protein. Proc Natl Acad Sci U S A 74, 5109-5112.
Chen, L., and Adachi, T. (1994). Plant regeneration via somatic embryogenesis from cotyledon protoplasts of tomato (Lycopersicon esculentum Mill.). Japanese Journal of Breeding 44, 257-262.
Chen, L.-P., Zhang, M.-F., Xiao, Q.-B., Wu, J.-G., and Hirata, Y. (2004). Plant Regeneration from Hypocotyl Protoplasts of Red Cabbage (Brassica Oleracea) by Using Nurse Cultures. Plant Cell, Tissue and Organ Culture 77, 1	33-138.
Chen, M.H., and Chen, C.C. (1992). Plant regeneration from Carica protoplasts. Plant Cell Rep 11, 404-407.
Chen, W.H., Davey, M.R., Power, J.B., and Cocking, E.C. (1988). Sugarcane protoplasts: factors affecting division and plant regeneration. Plant Cell Rep 7, 344-347.
Cheng, J., Saunders, J.A., and Sinden, S.L. (1995). Colorado potato beetle resistant somatic hybrid potato plants produced via protoplast electrofusion. In Vitro Cellular & Developmental Biology - Plant 31, 90-95.
Chikkala, V.R., Nugent, G.D., Dix, P.J., and Stevenson, T.W. (2009). Regeneration from leaf explants and protoplasts of Brassica oleracea var. botrytis (cauliflower). Scientia horticulturae 119, 330-334.
Chuong, P.V., Pauls, K.P., and Beversdorf, W.D. (1985). A simple culture method for Brassica hypototyl protoplasts. Plant Cell Rep 4, 4-6.
Chuong, P.V., Pauls, K.P., and Beversdorf, W.D. (1987). Protoplast culture and plant regeneration from Brassica carinata Braun. Plant Cell Rep 6, 67-69.
Chupeau, M.-C., Bellini, C., Guerche, P., Maisonneuve, B., Vastra, G., and Chupeau, Y. (1989). Transgenic Plants of Lettuce (Lactuca sativa) Obtained Through Electroporation of Protoplasts. Bio/Technology 7, 503-508.
Chupeau, M.-C., Lemoine, M., and Chupeau, Y. (1993). Requirement of thidiazuron for healthy protoplast development to efficient tree regeneration of a hybrid poplar (Populus tremula ß p. alba). Journal of plant physiology	141, 601-609.
Chupeau, Y., Missonier, C., Hommel, M.-C., and Goujaud, J. (1978). Somatic hybrids of plants by fusion of protoplasts. Molecular and General Genetics MGG 165, 239-245.
Clasen, B.M., Stoddard, T.J., Luo, S., Demorest, Z.L., Li, J., Cedrone, F., Tibebu, R., Davison, S., Ray, E.E., Daulhac, A., Coffman, A., Yabandith, A., Retterath, A., Haun, W., Baltes, N.J., Mathis, L., Voytas, D.F., and	Zhang, F. (2016). Impro	ving	cold stor	age	a	nd pro	cessing traits in potato through targeted gene knockout. Plant Biotechnol J 14, 169-176.
Cocking, E.C. (2000). Turning point article plant protoplasts. In Vitro Cellular & Developmental Biology - Plant 36, 77-82.
Cocking, E.C., and Davey, M.R. (1987). Gene transfer in cereals. Science 236, 1259-1262.
Colijn-Hooymans, C.M., Bouwer, R., and Dons, J.J.M. (1988). "Plant regeneration from cucumber protoplasts," in Progress in Plant Protoplast Research. Springer), 91-94.
Colijn-Hooymans, C.M., Bouwer, R., Orczyk, W., and Dons, J.J.M. (1988). Plant regeneration from cucumber (Cucumis sativus) protoplasts. Plant Science 57, 63-71.
Craig, A.L., Morrison, I., Baird, E., Waugh, R., Coleman, M., Davie, P., and Powell, W. (1994). Expression of reducing sugar accumulation in interspecific somatic hybrids of potato. Plant Cell Rep 13, 401-405.
Craig, W., Gargano, D., Scotti, N., Nguyen, T.T., Lao, N.T., Kavanagh, T.A., Dix, P.J., and Cardi, T. (2005). Direct gene transfer in potato: a comparison of particle bombardment of leaf explants and PEG-mediated transform	ation of protoplasts. P	lant	Cell Rep	24,	6	03-611	.
Creemers-Molenaar, J., Van Der Valk, P., Loeffen, J.P.M., and Zaal, M.a.C.M. (1989). Plant regeneration from suspension cultures and protoplasts of Lolium perenne L. Plant Science 63, 167-176.
Creissen, G.P., and Karp, A. (1985). Karyotypic changes in potato plants regenerated from protoplasts. Plant Cell, Tissue and Organ Culture 4, 171-182.
Crepy, L., Chupeau, M.-C., and Chupeau, Y. (1982). The Isolation and Culture of Leaf Protoplasts of Cichorium intybus and Their Regeneration into Plants. Zeitschrift für Pflanzenphysiologie 107, 123-131.
Cséplő, Ñ., Nagy, F., and Maliga, P. (1984). Interspecific protoplast fusion to rescue a cytoplasmic lincomycin resistance mutation into fertile Nicotiana plumbaginifolia plants. Molecular and General Genetics MGG 198, 7	-11
Dai, X.-M., Xiao, W., Huang, X., Zhao, J.-T., Chen, Y.-F., and Huang, X.-L. (2010). Plant regeneration from embryogenic cell suspensions and protoplasts of dessert banana cv. ‘Da Jiao’ (Musa paradisiacal ABB Linn.) via s	omatic embryogenesis. I	n Vi	tro Cellul	ar	&	Develo	pmental Biology - Plant 46, 403-410.
Dalton, S., Bettany, A.J., Timms, E., and Morris, P. (1995). The effect of selection pressure on transformation frequency and copy number in transgenic plants of tall fescue (Festuca arundinacea Schreb.). Plant Science 108	, 63-70.
Dalton, S.J. (1988). Plant Regeneration from Cell Suspension Protoplasts of Festuca arundinacea Schreb. (tall fescue) and Lolium perenne L. (perennial ryegrass). Journal of Plant Physiology 132, 170-175.
Dalton, S.J. (1988). Plant regeneration from gell suspension protoplasts of Festucaarundinacea Schreb., Lolium perenne L. and L. multiflorum Lam. Plant Cell, Tissue and Organ Culture 12, 137-140.
Damm, B., Schmidt, R., and Willmitzer, L. (1989). Efficient transformation of Arabidopsis thaliana using direct gene transfer to protoplasts. Mol Gen Genet 217, 6-12.
Damm, B., and Willmitzer, L. (1988). Regeneration of fertile plants from protoplasts of different Arabidopsis thaliana genotypes. Molecular and General Genetics MGG 213, 15-20.
Dan, Y., and Stephens, C.T. (1991). Studies of protoplast culture types and plant regeneration from callusderived protoplasts of Asparagus officinalis L. cv. Lucullus 234. Plant Cell, Tissue and Organ Culture 27, 321-331.
Datta, K., Potrykus, I., and Datta, S.K. (1992). Efficient fertile plant regeneration from protoplasts of the Indica rice breeding line IR72 (Oryza sativa L.). Plant Cell Rep 11, 229-233.
Datta, S.K., Datta, K., and Potrykus, I. (1990). Fertile Indica rice plants regenerated from protoplasts isolated from microspore derived cell suspensions. Plant Cell Rep 9, 253-256.
Datta, S.K., Datta, K., Soltanifar, N., Donn, G., and Potrykus, I. (1992). Herbicide-resistant Indica rice plants from IRRI breeding line IR72 after PEG-mediated transformation of protoplasts. Plant Mol Biol 20, 619-629.
Datta, S.K., Peterhans, A., Datta, K., and Potrykus, I. (1990). Genetically Engineered Fertile Indica-Rice Recovered from Protoplasts. Bio/Technology 8, 736-740.
De Block, M., Herrera-Estrella, L., Van Montagu, M., Schell, J., and Zambryski, P. (1984). Expression of foreign genes in regenerated plants and in their progeny. Embo j 3, 1681-1689.
De Marco, A., and Roubelakis-Angelakis, K.A. (1996). The Complexity of Enzymic Control of Hydrogen Peroxide Concentration May Affect the Regeneration Potential of Plant Protoplasts. Plant Physiol 110, 137-145.
Debeaujon, I., and Branchard, M. (1992). Induction of somatic embryogenesis and caulogenesis from cotyledon and leaf protoplast-derived colonies of melon (Cucumis melo L.). Plant Cell Rep 12, 37-40.
Debnath, S.C., Schuchmann, R., and Wenzel, G. (1986). REGENERATION CAPACITY OF POTATO PROTOPLASTS ISOLATED FROM SINGLE CELL DERIVED DONOR PLANTS. Acta Botanica Neerlandica 35, 233-241.
Deng, J., Cui, H., Zhi, D., Zhou, C., and Xia, G. (2007). Analysis of remote asymmetric somatic hybrids between common wheat and Arabidopsis thaliana. Plant Cell Rep 26, 1233-1241.
Deng, X.X., Grosser, J.W., and Gmitter Jr, F.G. (1992). Intergeneric somatichhybrid plants from protoplast fusion of Fortunella crassifolia cultivar ‘Meiwa’with Citrus sinensis cultivar ‘Valencia’. Scientia horticultur	ae 49, 55-62.
Deryckere, D., Eeckhaut, T., Van Huylenbroeck, J., and Van Bockstaele, E. (2012). Low melting point agarose beads as a standard method for plantlet regeneration from protoplasts within the Cichorium genus. Plant Cell Rep 3	1, 2261-2269.
Deshayes, A., Herrera-Estrella, L., and Caboche, M. (1985). Liposome-mediated transformation of tobacco mesophyll protoplasts by an Escherichia coli plasmid. Embo j 4, 2731-2737.
Desprez, B., Chupeau, M.C., Vermeulen, A., Delbreil, B., Chupeau, Y., and Bourgin, J.P. (1995). Regeneration and characterization of plants produced from mature tobacco pollen protoplasts via gametosomatic hybridization. P	lant Cell Rep 14, 204-2	9
Dhir, S.K., Dhir, S., Sturtevant, A.P., and Widholm, J.M. (1991). Regeneration of transformed shoots from electroporated soybean (Glycine max (L.) Merr.) protoplasts. Plant Cell Rep 10, 97-101.
Dhir, S.K., Dhir, S., and Widholm, J.M. (1991). Plantlet regeneration from immature cotyledon protoplasts of soybean (Glycine max L.). Plant Cell Rep 10, 39-43.
Dhir, S.K., Dhir, S., and Widholm, J.M. (1992). Regeneration of fertile plants from protoplasts of soybean (Glycine max L. Merr.): genotypic differences in culture response. Plant Cell Rep 11, 285-289.
Díaz, I., Moreno, R., and Power, J.B. (1988). Plant regeneration from protoplasts of Capsicum annuum. Plant Cell Rep 7, 210-212.
Dorion, N., Chupeau, Y., and Bourgin, J.P. (1975). Isolation, culture and regeneration into plants of Ranunculus sceleratus L. leaf protoplasts. Plant Science Letters 5, 325-331.
Dornelas, M.C., Tavares, F.C., De Oliviera, J.C., and Vieira, M.L. (1995). Plant regeneration from protoplast fusion inPassiflora spp. Plant Cell Rep 15, 106-110.
Dornelas, M.C., and Vieira, M.L. (1993). Plant regeneration from protoplast cultures of Passiflora edulis var. flavicarpa Deg., P. amethystina Mikan. and P. cincinnata Mast. Plant Cell Rep 13, 103-106.
Dovzhenko, A., Dal Bosco, C., Meurer, J., and Koop, H.U. (2003). Efficient regeneration from cotyledon protoplasts in Arabidopsis thaliana. Protoplasma 222, 107-111.
Dovzhenko, A., and Koop, H.U. (2003). Sugarbeet (Beta vulgaris L.): shoot regeneration from callus and callus protoplasts. Planta 217, 374-381.
Draget, K.I., Myhre, S., Skjåkbr‵‵K, G., and østgaard, K. (1988). Regeneration, Cultivation and Differentiation of Plant Protoplasts Immobilized in Ca-alginate Beads. Journal of Plant Physiology 132, 552-556.
Du, L., and Bao, M. (2005). Plant regeneration from protoplasts isolated from embryogenic suspension cultured cells of Cinnamomum camphora L. Plant Cell Rep 24, 462-467.
Du, X.Z., Ge, X.H., Yao, X.C., Zhao, Z.G., and Li, Z.Y. (2009). Production and cytogenetic characterization of intertribal somatic hybrids between Brassica napus and Isatis indigotica and backcross progenies. Plant Cell Re	p 28, 1105-1113.
Dudits, D., Hadlaczky, G., Bajszár, G.Y., Koncz, C., Lázár, G., and Horvath, G. (1979). Plant regeneration from intergeneric cell hybrids. Plant Science Letters 15, 101-112.
Dudits, D., Hadlaczky, G., Lévi, E., Fejér, O., Haydu, Z., and Lázár, G. (1977). Somatic hybridisation of Daucus carota and D. capillifolius by protoplast fusion. Theor Appl Genet 51, 127-132.
Dudits, D., Kao, K.N., Constabel, F., and Gamborg, O.L. (1976). Embryogenesis and formation of tetraploid and hexaploid plants from carrot protoplasts. Canadian Journal of Botany 54, 1063-1067.
Dudits, D., Maroy, E., Praznovszky, T., Olah, Z., Gyorgyey, J., and Cella, R. (1987). Transfer of resistance traits from carrot into tobacco by asymmetric somatic hybridization: Regeneration of fertile plants. Proc Natl Ac	ad Sci U S A 84, 8434-8	438
Dunbar, K.B., and Stephens, C.T. (1991). Plant regeneration from callus-derived protoplasts of Pelargonium x domesticum. Plant Cell Rep 10, 417-420.
Durieu, P., and Ochatt, S.J. (2000). Efficient intergeneric fusion of pea (Pisum sativum L.) and grass pea (Lathyrus sativus L.) protoplasts. J Exp Bot 51, 1237-1242.
D'utra Vaz, F.B., Santos, A.V., Manders, G., Cocking, E.C., Davey, M.R., and Power, J.B. (1993). Plant regeneration from leaf mesophyll protoplasts of the tropical woody plant, passionfruit (Passiflora edulis fv flavicarpa	Degener.): the importa	nce	of the ant	ibi	ot	ic cef	otaxime in the culture medium. Plant Cell Rep 12, 220-225.
Eapen, S., Abraham, V., Gerdemann, M., and Schieder, O. (1989). Direct somatic embryogenesis, plant regeneration and evaluation of plants obtained from mesophyll protoplasts of Brassica juncea. Annals of botany 63, 369-372	.
Eeckhaut, T., Van Houtven, W., Bruznican, S., Leus, L., and Van Huylenbroeck, J. (2020). Somaclonal Variation in Chrysanthemum × morifolium Protoplast Regenerants. Front Plant Sci 11, 607171.
Ehsanpour, A.A., and Jones, M.G.K. (2001). PLANT REGENERATION FROM MESOPHYLL PROTOPLASTS OF POTATO (SOLANUM TUBEROSUM L.) CULTIVAR DELAWARE USING SILVER THIOSULFATE (STS). JOURNAL OF SCIENCES ISLAMIC REPUBLIC OF IRAN 12, -	.
Eigel, L., and Koop, H.-U. (1989). Nurse culture of individual cells: regeneration of colonies from single protoplasts of Nicotiana tabacum, Brassica napus and Hordeum vulgare. Journal of plant physiology 134, 577-581.
Engler, D.E., and Grogan, R.G. (1983). Isolation, Culture and Regeneration of Lettuce Leaf Mesophyll Protoplasts. Plant Science Letters 28, 223-229.
Engler, D.E., and Grogan, R.G. (1984). Variation in lettuce plants regenerated from protoplasts. Journal of Heredity 75, 426-430.
Evans, D.A. (1983). Agricultural Applications of Plant Protoplast Fusion. Bio/Technology 1, 253-261.
Evans, D.A., Wetter, L.R., and Gamborg, O.L. (1980). Somatic hybrid plants of Nicotiana glauca and Nicotiana tabacum obtained by protoplast fusion. Physiologia Plantarum 48, 225-230.
Fahleson, J., Eriksson, I., and Glimelius, K. (1994). Intertribal somatic hybrids between Brassica napus and Barbarea vulgaris - production of in vitro plantlets. Plant Cell Rep 13, 411-416.
Finer, J.J. (1988). Plant regeneration from somatic embryogenic suspension cultures of cotton (Gossypium hirsutum L.). Plant Cell Rep 7, 399-402.
Firoozabady, E. (1986). Rapid plant regeneration from Nicotiana mesophyll protoplasts. Plant Science 46, 127-131.
Fischer, C., Klethi, P., and Hahne, G. (1992). Protoplasts from cotyledon and hypocotyl of sunflower (Helianthus annuus L.): shoot regeneration and seed production. Plant Cell Rep 11, 632-636.
Fish, N., and Karp, A. (1986). Improvements in regeneration from protoplasts of potato and studies on chromosome stability : 1. The effect of initial culture media. Theor Appl Genet 72, 405-412.
Fish, N., Karp, A., and Jones, M.G. (1988). Production of somatic hybrids by electrofusion in Solanum. Theor Appl Genet 76, 260-266.
Fish, N., Karp, A., and Jones, M.G.K. (1987). Improved isolation of dihaploidsolanum tubersoum protoplasts and the production of somatic hybrids between dihaploidS. tuberosum andS. brevidens. In Vitro Cellular & Developmen	tal Biology 23, 575-580	.
Fiuk, A., and Rybczyński, J.J. (2007). The effect of several factors on somatic embryogenesis and plant regeneration in protoplast cultures of Gentiana kurroo (Royle). Plant Cell, Tissue and Organ Culture 91, 263-271.
Folling, M., Madsen, S., and Olesen, A. (1995). Effect of nurse culture and conditioned medium on colony formation and plant regeneration from Lolium perenne protoplasts. Plant Science 108, 229-239.
Ford, K.G. (1990). Plant regeneration fromArabidopsis thaliana protoplasts. Plant Cell Rep 8, 534-537.
Forsberg, J., Dixelius, C., Lagercrantz, U., and Glimelius, K. (1998). UV dose-dependent DNA elimination in asymmetric somatic hybrids between Brassica napus and Arabidopsis thaliana. Plant Science 131, 65-76.
Fossi, M., Amundson, K., Kuppu, S., Britt, A., and Comai, L. (2019). Regeneration of Solanum tuberosum Plants from Protoplasts Induces Widespread Genome Instability. Plant Physiol 180, 78-86.
Fossi, M., and Comai, L. (2018). Widespread genome instability in <em>Solanum tuberosum</em> plants regenerated from protoplasts. bioRxiv, 382861.
Foulger, D., and Jones, M.G. (1986). Improved efficiency of genotype-dependent regeneration from protoplasts of important potato cultivars. Plant Cell Rep 5, 72-76.
Frearson, E.M., Power, J.B., and Cocking, E.C. (1973). The isolation, culture and regeneration of Petunia leaf protoplasts. Dev Biol 33, 130-137.
Fu, J., Peng, Z., Cai, X., and Guo, W. (2011). Regeneration and molecular characterization of interspecific somatic hybrids between Satsuma mandarin and two seedy sweet oranges for scion improvement. Plant Breeding 130, 28	7-290.
Fu, Y.Y., Jia, S.R., and Lin, Y. (1985). Plant regeneration from mesophyll protoplast culture of cabbage (Brassica oleracea var 'capitata'). Theor Appl Genet 71, 495-499.
Fujimura, T., Sakurai, M., Akagi, H., Negishi, T., and Hirose, A. (1985). Regeneration of Rice Plants from Protoplasts. Plant tissue culture letters 2, 74-75.
Funatsuki, H., Kuroda, H., Kihara, M., Lazzeri, P.A., Müller, E., Lörz, H., and Kishinami, I. (1995). Fertile transgenic barley generated by direct DNA transfer to protoplasts. Theor Appl Genet 91, 707-712.
Funatsuki, H., Lörz, H., and Lazzeri, P.A. (1992). Use of feeder cells to improve barley protoplast culture and regeneration. Plant Science 85, 179-187.
Furuta, H., Shinoyama, H., Nomura, Y., Maeda, M., and Makara, K. (2004). Production of intergeneric somatic hybrids of chrysanthemum [Dendranthema× grandiflorum (Ramat.) Kitamura] and wormwood (Artemisia sieversiana JF Eh	rh. ex. Willd) with rus	t (P	uccinia ho	ria	na	Henni	ng) resistance by electrofusion of protoplasts. Plant Science 166, 695-702.
Gamborg, O.L., Shyluk, J.P., Fowke, L.C., Wetter, L.R., and Evans, D. (1979). Plant Regeneration from Protoplasts and Cell Cultures of Nicotiana tabacum Sulfur Mutant (Su/Su). Zeitschrift für Pflanzenphysiologie 95, 255-2	64
Ghosh Biswas, G.C., Burkhardt, P.K., Wünn, J., Klöti, A., and Potrykus, I. (1994). Fertile Indica rice plants regenerated from protoplasts isolated from scutellar tissue of immature embryos. Plant Cell Rep 13, 528-532.
Ghosh Biswas, G.C., Iglesias, V.A., Datta, S.K., and Potrykus, I. (1994). Transgenic Indica rice (Oryza sativa L.) plants obtained by direct gene transfer to protoplasts. J Biotechnol 32, 1-10.
Gilmour, D.M., Davey, M.R., and Cocking, E.C. (1987). Plant regeneration from cotyledon protoplasts of wild Medicago species. Plant Science 48, 107-112.
Gleba, Y.Y., and Hoffmann, F. (1980). "Arabidobrassica": A novel plant obtained by protoplast fusion. Planta 149, 112-117.
Gleddie, S., Keller, W.A., and Poysa, V. (1989). Plant regeneration from stem cortex protoplasts of a tomato hybrid. Plant Cell Rep 8, 21-24.
Glimelius, K. (1984). High growth rate and regeneration capacity of hypocotyl protoplasts in some Brassicaceae. Physiologia Plantarum 61, 38-44.
Godel-Jędrychowska, K., Maćkowska, K., Kurczyńska, E., and Grzebelus, E. (2019). Composition of the Reconstituted Cell Wall in Protoplast-Derived Cells of Daucus is Affected by Phytosulfokine (PSK). Int J Mol Sci 20.
Godo, T., Matsui, K., Kida, T., and Mii, M. (1996). Effect of sugar type on the efficiency of plant regeneration from protoplasts isolated from shoot tip-derived meristematic nodular cell clumps of Lilium x formolongi hort	. Plant Cell Rep 15, 40	1-40	4
Golds, T., Maliga, P., and Koop, H.-U. (1993). Stable Plastid Transformation in PEG-treated Protoplasts of Nicotiana tabacum. Bio/Technology 11, 95-97.
Golovkin, M.V., Ñbrahám, M., Mórocz, S., Bottka, S., Fehér, A., and Dudits, D. (1993). Production of transgenic maize plants by direct DNA uptake into embryogenic protoplasts. Plant Science 90, 41-52.
Gordon-Kamm, W.J., Spencer, T.M., Mangano, M.L., Adams, T.R., Daines, R.J., Start, W.G., O'brien, J.V., Chambers, S.A., Adams, W.R., Jr., Willetts, N.G., Rice, T.B., Mackey, C.J., Krueger, R.W., Kausch, A.P., and Lemaux, P	.G. (1990). Transformat	ion	of Maize C	ell	s	and Re	generation of Fertile Transgenic Plants. Plant Cell 2, 603-618.
Grambow, H.J., Kao, K.N., Miller, R.A., and Gamborg, O.L. (1972). Cell division and plant development from protoplasts of carrot cell suspension cultures. Planta 103, 348-355.
Greplová, M., Polzerová, H., and Vlastníková, H. (2008). Electrofusion of protoplasts from Solanum tuberosum, S. bulbocastanum and S. pinnatisectum. Acta Physiologiae Plantarum 30, 787.
Grosser, J.W., and Collins, G.B. (1984). Isolation and culture of Trifolium rubens protoplasts with whole plant regeneration. Plant Science Letters 37, 165-170.
Grosser, J.W., and Gmitter, F.G. (2011). Protoplast fusion for production of tetraploids and triploids: applications for scion and rootstock breeding in citrus. Plant Cell, Tissue and Organ Culture (PCTOC) 104, 343-357.
Grosser, J.W., Gmitter, F.G., and Chandler, J.L. (1988). Intergeneric somatic hybrid plants from sexually incompatible woody species: Citrus sinensis and Severinia disticha. Theoretical and Applied Genetics 75, 397-401.
Grosser, J.W., Gmitter, F.G., Jr., and Chandler, J.L. (1988). Intergeneric somatic hybrid plants of Citrus sinensis cv. Hamlin and Poncirus trifoliata cv. Flying Dragon. Plant Cell Rep 7, 5-8.
Grosser, J.W., Gmitter, F.G., Jr., Tusa, N., and Chandler, J.L. (1990). Somatic hybrid plants from sexually incompatible woody species: Citrus reticulata and Citropsis gilletiana. Plant Cell Rep 8, 656-659.
Grzebelus, E., Szklarczyk, M., and Baranski, R. (2012). An improved protocol for plant regeneration from leaf- and hypocotyl-derived protoplasts of carrot. Plant Cell, Tissue and Organ Culture (PCTOC) 109, 101-109.
Guan, Q., Guo, Y., Wei, Y., Meng, F., and Zhang, Z. (2010). Regeneration of somatic hybrids of ginger via chemical protoplast fusion. Plant Cell, Tissue and Organ Culture (PCTOC) 102, 279-284.
Guangmin, X., and Huimin, C. (1996). Plant regeneration from intergeneric somatic hybridization between Triticum aestivum L. and Leymus chinensis (Trin.) Tzvel. Plant Science 120, 197-203.
Guiderdoni, E., and Chaïr, H. (1992). Plant regeneration from haploid cell suspension-derived protoplasts of Mediterranean rice (Oryza sativa L. cv. Miara). Plant Cell Rep 11, 618-622.
Gunn, R.E., and Shepard, J.F. (1981). Regeneration of plants from mesophyll-derived protoplasts of British potato (Solanum tuberosum L.) cultivars. Plant Science Letters 22, 97-101.
Guo, J.M., Liu, Q.C., Zhai, H., and Wang, Y.P. (2006). Regeneration of plants from Ipomoea cairica L. protoplasts and production of somatic hybrids between I. cairica L. and sweetpotato, I. batatas (L.) Lam. Plant Cell, Ti	ssue and Organ Culture	87,	321-327.
Guo, W., Cheng, Y., and Deng, X. (2002). Regeneration and molecular characterization of intergeneric somatic hybrids between Citrus reticulata and Poncirus trifoliata. Plant Cell Reports 20, 829-834.
Guo, W., Duan, Y., Olivares-Fuster, O., Wu, Z., Arias, C.R., Burns, J.K., and Grosser, J.W. (2005). Protoplast transformation and regeneration of transgenic Valencia sweet orange plants containing a juice quality-related p	ectin methylesterase ge	ne.	Plant Cell	Re	p	24, 48	2-486.
Guo, W.W., and Deng, X.X. (1999). Intertribal hexaploid somatic hybrid plants regeneration from electrofusion between diploids of Citrus sinensis and its sexually incompatible relative, Clausena lansium. Theoretical and Ap	plied Genetics 98, 581-	585
Guo, W.W., Prasad, D., Cheng, Y.J., Serrano, P., Deng, X.X., and Grosser, J.W. (2004). Targeted cybridization in citrus: transfer of Satsuma cytoplasm to seedy cultivars for potential seedlessness. Plant Cell Rep 22, 752-7	58
Guo, W.-W., Xiao, S.-X., and Deng, X.-X. (2013). Somatic cybrid production via protoplast fusion for citrus improvement. Scientia Horticulturae 163, 20-26.
Guo, Y., Bai, J., and Zhang, Z. (2007). Plant regeneration from embryogenic suspension-derived protoplasts of ginger (Zingiber officinale Rosc.). Plant Cell, Tissue and Organ Culture 89, 151-157.
Gupta, H.S., and Pattanayak, A. (1993). Plant Regeneration from Mesophyll Protoplasts of Rice (Oryza sativa L.). Bio/Technology 11, 90-94.
Guri, A., Dunbar, L.J., and Sink, K.C. (1991). Somatic hybridization between selected Lycopersicon and Solanum species. Plant Cell Rep 10, 76-80.
Guri, A., and Izhar, S. (1984). Improved efficiency of plant regeneration from protoplasts of eggplant Solanum melongena L. Plant Cell Rep 3, 247-249.
Guri, A., Volokita, M., and Sink, K.C. (1987). Plant regeneration from leaf protoplasts of Solanum torvum. Plant Cell Rep 6, 302-304.
Ha, S.B., Wu, F.S., and Thorne, T.K. (1992). Transgenic turf-type tall fescue (Festuca amndinacea Schreb.) plants regenerated from protoplasts. Plant Cell Rep 11, 601-604.
Haberlach, G.T., Cohen, B.A., Reichert, N.A., Baer, M.A., Towill, L.E., and Helgeson, J.P. (1985). Isolation, culture and regeneration of protoplasts from potato and several related Solanum species. Plant Science 39, 67-74	.
Hall, R.D., Pedersen, C., and Krens, F.A. (1993). Improvement of protoplast culture protocols for Beta vulgaris L. (sugar beet). Plant Cell Rep 12, 339-342.
Hamill, J.D., Ahuja, P.S., Davey, M.R., and Cocking, E.C. (1986). Protoplast-derived streptomycin resistant plants of the forage legume Onobrychis viciifolia Scop. (sainfoin). Plant Cell Rep 5, 439-441.
Hammatt, N., Kim, H.I., Davey, M.R., Nelson, R.S., and Cocking, E.C. (1987). Plant regeneration from cotyledon protoplasts of glycine canescens and G. clandestina. Plant Science 48, 129-135.
Han, Z., Crisp, P.A., Stelpflug, S., Kaeppler, S.M., Li, Q., and Springer, N.M. (2018). Heritable Epigenomic Changes to the Maize Methylome Resulting from Tissue Culture. Genetics 209, 983-995.
Handley, L.W., Nickels, R.L., Cameron, M.W., Moore, P.P., and Sink, K.C. (1986). Somatic hybrid plants between Lycopersicon esculentum and Solanum lycopersicoides. Theor Appl Genet 71, 691-697.
Hansen, E.E., Hubstenberger, J.F., and Phillips, G.C. (1995). Regeneration of shoots from cell suspension-derived protoplasts ofAllium cepa. Plant Cell Rep 15, 8-11.
Hansen, L.N., and Earle, E.D. (1994). Regeneration of plants from protoplasts of rapid cycling Brassica oleracea L. Plant Cell Rep 13, 335-339.
Hansen, L.N., Ortiz, R., and Andersen, S.B. (1999). Genetic analysis of protoplast regeneration ability in Brassica oleracea. Plant Cell, Tissue and Organ Culture 58, 127-132.
Harris, R., Wright, M., Byrne, M., Varnum, J., Brightwell, B., and Schubert, K. (1988). Callus formation and plantlet regeneration from protoplasts derived from suspension cultures of wheat (Triticum aestivum L.). Plant Ce	ll Rep 7, 337-340.
Hassanein, A., Hamama, L., Loridon, K., and Dorion, N. (2009). Direct gene transfer study and transgenic plant regeneration after electroporation into mesophyll protoplasts of Pelargonium x hortorum, 'Panaché Sud'. Plant	Cell Rep 28, 1521-1530.
Hayashi, Y., Kyozuka, J., and Shimamoto, K. (1988). Hybrids of rice (Oryza sativa L.) and wild Oryza species obtained by cell fusion. Molecular and General Genetics MGG 214, 6-10.
Hayashi, Y., and Shimamoto, K. (1988). Wheat protoplast culture: embryogenic colony formation from protoplasts. Plant Cell Rep 7, 414-417.
Hayashimoto, A., Li, Z., and Murai, N. (1990). A polyethylene glycol-mediated protoplast transformation system for production of fertile transgenic rice plants. Plant Physiol 93, 857-863.
He, D.G., Yang, Y.M., and Scott, K.J. (1992). Plant regeneration from protoplasts of wheat (Triticum aestivum cv. Hartog). Plant Cell Rep 11, 16-19.
He, G., Zhang, J., Li, K., Xiong, Z., Chen, M., Chang, J., Wang, Y., Yang, G., and Barnabás, B. (2006). An improved system to establish highly embryogenic haploid cell and protoplast cultures from pollen calluses of maize	(Zea mays L.). Plant C	ell,	Tissue an	d O	rg	an Cul	ture 86, 15-25.
He, Y., Zhu, C., He, M., and Hao, S. (1996). Protoplast culture and plant regeneration ofPinellia ternata. Plant Cell Rep 16, 92-96.
Heath, D.W., and Earle, E.D. (1996). Synthesis of Ogura male sterile rapeseed (Brassica napus L.) with cold tolerance by protoplast fusion and effects of atrazine resistance on seed yield. Plant Cell Rep 15, 939-944.
Henn, H.J., Wingender, R., and Schnabl, H. (1998). Regeneration of fertile plants from Helianthus nuttallii T&G and Helianthus giganteus L. mesophyll protoplasts. Plant Cell Rep 18, 288-291.
Hinnisdaels, S., Bariller, L., Mouras, A., Sidorov, V., Del-Favero, J., Veuskens, J., Negrutiu, I., and Jacobs, M. (1991). Highly asymmetric intergeneric nuclear hybrids between Nicotiana and Petunia: evidence for recombin	ogenic and translocatio	n ev	ents in so	mat	ic	hybri	d plants after “gamma”-fusion. Theoretical and Applied Genetics 82, 609-614.
Holm, P.B., Knudsen, S., Mouritzen, P., Negri, D., Olsen, F.L., and Roue, C. (1994). Regeneration of Fertile Barley Plants from Mechanically Isolated Protoplasts of the Fertilized Egg Cell. Plant Cell 6, 531-543.
Holme, I.B., Torp, A.M., Hansen, L.N., and Andersen, S.B. (2004). Quantitative trait loci affecting plant regeneration from protoplasts of Brassica oleracea. Theor Appl Genet 108, 1513-1520.
Horita, M., Morohashi, H., and Komai, F. (2002). Regeneration of flowering plants from difficile lily protoplasts by means of a nurse culture. Planta 215, 880-884.
Horn, M.E., Conger, B.V., and Harms, C.T. (1988). Plant regeneration from protoplasts of embryogenic suspension cultures of orchardgrass (Dactylis glomerata L.). Plant Cell Rep 7, 371-374.
Horn, M.E., Shillito, R.D., Conger, B.V., and Harms, C.T. (1988). Transgenic plants of Orchardgrass (Dactylis glomerata L.) from protoplasts. Plant Cell Rep 7, 469-472.
Hoshino, Y., Nakano, M., and Mii, M. (1995). Plant regeneration from cell suspension-derived protoplasts of Saintpaulia ionantha Wendl. Plant Cell Rep 14, 341-344.
Hosoyama, H., Irie, K., Abe, K., and Arai, S. (1995). Introduction of a chimeric gene encoding an oryzacystatin-β-glucuronidase fusion protein into rice protoplasts and regeneration of transformed plants. Plant Cell Rep 1	5, 174-177.
Hou, S.W., and Jia, J.F. (2004). Plant regeneration from protoplasts isolated from embryogenic calli of the forage legume Astragalus melilotoides Pall. Plant Cell Rep 22, 741-746.
Hsu, C.T., Cheng, Y.J., Yuan, Y.H., Hung, W.F., Cheng, Q.W., Wu, F.H., Lee, L.Y., Gelvin, S.B., and Lin, C.S. (2019). Application of Cas12a and nCas9-activation-induced cytidine deaminase for genome editing and as a non-se	xual strategy to genera	te h	omozygous/	mul	ti	plex e	dited plants in the allotetraploid genome of tobacco. Plant Mol Biol 101, 355-371.
Hu, Q., Andersen, S., Dixelius, C., and Hansen, L. (2002). Production of fertile intergeneric somatic hybrids between Brassica napus and Sinapis arvensis for the enrichment of the rapeseed gene pool. Plant Cell Reports 21,	147-152.
Hu, Q., Andersen, S.B., and Hansen, L.N. (1999). Plant regeneration capacity of mesophyll protoplasts from Brassica napus and related species. Plant Cell, Tissue and Organ Culture 59, 189-196.
In Lee, S., Lee, S.-H., Choon Koo, J., Jin Chun, H., Lim, C.O., Hee Mun, J., Han Song, Y., and Je Cho, M. (1999). Soybean Kunitz trypsin inhibitor (SKTI) confers resistance to the brown planthopper (Nilaparvata lugens Stå	l) in transgenic rice.	Mole	cular Bree	din	g	5, 1-9	.
Inokuma, C., Sugiura, K., Cho, C., Okawara, R., and Kaneko, S. (1996). Plant regeneration from protoplasts of Japanese lawngrass. Plant Cell Rep 15, 737-741.
Inokuma, C., Sugiura, K., Imaizumi, N., and Cho, C. (1998). Transgenic Japanese lawngrass (Zoysia japonica Steud.) plants regenerated from protoplasts. Plant Cell Rep 17, 334-338.
Inoue, K., Kato, T., Kunitake, H., and Yabuya, T. (2004). Efficient production of polyploid plants via protoplast culture of Iris fulva. Cytologia 69, 327-333.
Installé, P., Negrutiu, I., and Jacobs, M. (1985). Protoplast-Derived Plants in Nicotiana plumbaginifolia Viviani: Improving the Regeneration Response of Wild Type and Mutant Cultures. Journal of Plant Physiology 119, 443	-454
Jähne, A., Lazzeri, P.A., and Lörz, H. (1991). Regeneration of fertile plants from protoplasts derived from embryogenic cell suspensions of barley (Hordeum vulgare L.). Plant Cell Rep 10, 1-6.
Jain, R., Davey, M., Cocking, E., and Wu, R. (1997). Carbohydrate and osmotic requirements for high-frequency plant regeneration from protoplast-derived colonies of indica and japonica rice varieties. Journal of experiment	al botany 48, 751-758.
Jain, R.K., Khehra, G.S., Lee, S.H., Blackball, N.W., Marchant, R., Davey, M.R., Power, J.B., Cocking, E.C., and Gosal, S.S. (1995). An improved procedure for plant regeneration from indica and japonica rice protoplasts. P	lant Cell Rep 14, 515-5	19
Jarl, C.I., Bokelmann, G.S., and De Haas, J.M. (1995). Protoplast regeneration and fusion in Cucumis: melon × cucumber. Plant Cell, Tissue and Organ Culture 43, 259-265.
Jarl, C.I., Rietveld, E.M., and De Haas, J.M. (1999). Transfer of fungal tolerance through interspecific somatic hybridisation between Solanum melongena and S. torvum. Plant Cell Reports 18, 791-796.
Jenes, B., and Pauk, J. (1989). Plant regeneration from protoplast derived calli in rice (Oryza sativa L.) using dicamba. Plant Science 63, 187-198.
Jeong, Y.Y., Lee, H.Y., Kim, S.W., Noh, Y.S., and Seo, P.J. (2021). Optimization of protoplast regeneration in the model plant Arabidopsis thaliana. Plant Methods 17, 21.
Jia, J.F., and Potrykus, I. (1981). Mesophyll protoplasts from Solanum melongena var depressum bailey regenerate to fertile plants. Plant Cell Rep 1, 71-72.
Jin, D.M., Choi, S.H., Lee, M.H., Jie, E.Y., Ahn, W.S., Joo, S.J., Ahn, J.W., Jo, Y.D., Ahn, S.J., and Kim, S.W. (2020). Development of a Rapid Selection System for Salt-Resistant Mutants of Nicotiana benthamiana through P	rotoplast Culture after	Gam	ma Irradia	tio	n.	Plant	s (Basel) 9.
Johnson, L.B., Stuteville, D.L., Higgins, R.K., and Skinner, D.Z. (1981). Regeneration of alfalfa plants from protoplasts of selected Regen S clones. Plant Science Letters 20, 297-304.
Jones, A.M., Shukla, M.R., Biswas, G.C., and Saxena, P.K. (2015). Protoplast-to-plant regeneration of American elm (Ulmus americana). Protoplasma 252, 925-931.
Jones, H., Karp, A., and Jones, M.G. (1989). Isolation, culture, and regeneration of plants from potato protoplasts. Plant Cell Rep 8, 307-311.
Jourdan, P.S., Earle, E.D., and Mutschler, M.A. (1990). Improved protoplast culture and stability of cytoplasmic traits in plants regenerated from leaf protoplasts of cauliflower (Brassica oteracea ssp.botrytis). Plant Cel	l, Tissue and Organ Cul	ture	21, 227-2	36
Judith Webb, K., Woodcock, S., and Chamberlain, D.A. (1987). Plant Regeneration from Protoplasts of Trifolium repens and Lotus corniculatus. Plant Breeding 98, 111-118.
Jullien, F., Diemer, F., Colson, M., and Faure, O. (1998). An optimising protocol for protoplast regeneration of three peppermint cultivars ( Mentha x piperita). Plant Cell, Tissue and Organ Culture 54, 153-159.
Jumin, H.B., and Nito, N. (1995). Embryogenic protoplast cultures of orange jessamine (Murraya paniculata) and their regeneration into plants flowering in vitro. Plant Cell, Tissue and Organ Culture 41, 277-279.
Jumin, H.B., and Nito, N. (1996). Plant regeneration via somatic embryogenesis from protoplasts of six plant species related to Citrus. Plant Cell Rep 15, 332-336.
Kageyama, Y., Honda, Y., and Sugimura, Y. (1995). Plant regeneration from patchouli protoplasts encapsulated in alginate beads. Plant Cell, Tissue and Organ Culture 41, 65-70.
Kameya, T., Kanzaki, H., Toki, S., and Abe, T. (1989). Transfer of radish (Raphanus sativus L.) chloroplasts into cabbage (Brassica oleracea L.) by protoplast fusion. The Japanese Journal of Genetics 64, 27-34.
Kanai, R., and Edwards, G.E. (1973). Separation of mesophyll protoplasts and bundle sheath cells from maize leaves for photosynthetic studies. Plant Physiol 51, 1133-1137.
Kanda, M., Kikuchi, S., Takaiwa, F., and Oono, K. (1988). Regeneration of variant plants from rice (<i>Oryza sativa</i> L.) protoplasts derived from long term cultures. The Japanese journal of genetics 63, 127-136.
Kang, H.H., Naing, A.H., and Kim, C.K. (2020). Protoplast Isolation and Shoot Regeneration from Protoplast-Derived Callus of Petunia hybrida Cv. Mirage Rose. Biology (Basel) 9.
Kanno, A., Kanzaki, H., and Kameya, T. (1997). Detailed analyses of chloroplast and mitochondrial DNAs from the hybrid plant generated by asymmetric protoplast fusion between radish and cabbage. Plant Cell Rep 16, 479-484.
Kanwar, K., Bhardwaj, A., and Deepika, R. (2009). Efficient regeneration of plantlets from callus and mesophyll derived protoplasts of Robinia pseudoacacia L. Plant Cell, Tissue and Organ Culture 96, 95-103.
Kao, H.M., Keller, W.A., Gleddie, S., and Brown, G.G. (1990). Efficient plant regeneration from hypocotyl protoplasts of broccoli (Brassica oleracea L. ssp. italica Plenck). Plant Cell Rep 9, 311-315.
Kao, K.N., Constabel, F., Michayluk, M.R., and Gamborg, O.L. (1974). Plant protoplast fusion and growth of intergeneric hybrid cells. Planta 120, 215-227.
Karamian, R. (2007). Somatic embryogenesis and plant regeneration from protoplast culture of Crocus pallasii subsp. haussknechtii. Pak J Biol Sci 10, 659-663.
Karesch, H., Bilang, R., Mittelsten Scheid, O., and Potrykus, I. (1991). Direct gene transfer to protoplasts of Arabidopsis thaliana. Plant Cell Rep 9, 571-574.
Karesch, H., Bilang, R., and Potrykus, I. (1991). Arabidopsis thaliana: protocol for plant regeneration from protoplasts. Plant Cell Rep 9, 575-578.
Karp, A., Nelson, R.S., Thomas, E., and Bright, S.W. (1982). Chromosome variation in protoplast-derived potato plants. Theor Appl Genet 63, 265-272.
Kartha, K.K., Michayluk, M.R., Kao, K.N., Gamborg, O.L., and Constabel, F. (1974). Callus formation and plant regeneration from mesophyll protoplasts of rape plants (Brassica napus L. cv. Zephyr). Plant Science Letters 3,	265-271.
Kaur, N.D., VyvadilovÑ, M., Klíma, M., and Bechyně, M. (2006). A Simple Procedure for Mesophyll Protoplast Culture and Plant Regeneration in Brassica oleracea L. Czech J. Genet. Plant Breed 42, 103-110.
Kemhle, R.J., Yarrow, S.A., Wu, S.C., and Barsby, T.L. (1988). Absence of mitochondrial and chloroplast DNA recombinations in Brassica napus plants regenerated from protoplasts, protoplast fusions and anther culture. Theor	etical and Applied Gene	tics	75, 875-8	81
Kiełkowska, A., and Adamus, A. (2012). An alginate-layer technique for culture of Brassica oleracea L. protoplasts. In Vitro Cell Dev Biol Plant 48, 265-273.
Kihara, M., and Funatsuki, H. (1995). Fertile plant regeneration from barley (Hordeum vulgare L.) protoplasts isolated from primary calluses. Plant Science 106, 115-120.
Kihara, M., Saeki, K., and Ito, K. (1998). Rapid production of fertile transgenic barley (Hordeum vulgare L.) by direct gene transfer to primary callus-derived protoplasts. Plant Cell Rep 17, 937-940.
Kim, J.B., Bergervoet, J.E.M., Raemakers, C.J.J.M., Jacobsen, E., and Visser, R.G.F. (2005). Isolation of protoplasts, and culture and regeneration into plants in Alstroemeria. In Vitro Cellular & Developmental Biology - P	lant 41, 505-510.
Kim, J.C., and Lee, E.A. (1996). Plant regeneration from mesophyll protoplasts ofDianthus superbus. Plant Cell Rep 16, 18-21.
Kim, S.W., Oh, S.C., In, D.S., and Liu, J.R. (2003). Plant regeneration of rose (Rosa hybridia) from embryogenic cell-derived protoplasts. Plant Cell, Tissue and Organ Culture 73, 15-19.
Kirti, P.B., and Chopra, V.L. (1989). Plant regeneration from hypocotyl-derived protoplasts of Brassica juncea (L.) Czern and Coss. Plant Cell Rep 7, 708-710.
Kirti, P.B., and Chopra, V.L. (1990). Rapid plant regeneration through organogenesis and somatic embryogenesis from cultured protoplasts of Brassica juncea. Plant Cell, Tissue and Organ Culture 20, 65-67.
Kirti, P.B., Mohapatra, T., Khanna, H., Prakash, S., and Chopra, V.L. (1995). Diplotaxis catholica + Brassica juncea somatic hybrids: molecular and cytogenetic characterization. Plant Cell Rep 14, 593-597.
Kirti, P.B., Narasimhulu, S.B., Prakash, S., and Chopra, V.L. (1992). Production and characterization of intergeneric somatic hybrids of Trachystoma ballii and Brassica juncea. Plant Cell Rep 11, 90-92.
Kirti, P.B., Narasimhulu, S.B., Prakash, S., and Chopra, V.L. (1992). Somatic hybridization between Brassica juncea and Moricandia arvensis by protoplast fusion. Plant Cell Rep 11, 318-321.
Kirti, P.B., Prakash, S., and Chopra, V.L. (1991). Interspecific hybridization between Brassica juncea and B. spinescens through protoplast fusion. Plant Cell Rep 9, 639-642.
Kisaka, H., Kisaka, M., Kanno, A., and Kameya, T. (1998). Intergeneric somatic hybridization of rice (Oryza sativa L.) and barley (Hordeum vulgare L.) by protoplast fusion. Plant Cell Rep 17, 362-367.
Klimaszewska, K. (1989). Recovery of somatic embryos and plantlets from protoplast cultures of Larix × eurolepis. Plant Cell Rep 8, 440-444.
Klimaszewska, K., and Keller, W.A. (1987). Plant regeneration from stem cortex protoplasts of Brassica napus. Plant Cell, Tissue and Organ Culture 8, 225-233.
Kobayashi, S. (1987). Uniformity of plants regenerated from orange (Citrus sinensis Osb.) protoplasts. Theor Appl Genet 74, 10-14.
Kobayashi, S., Ikeda, I., and Uchimiya, H. (1985). Conditions for high frequency embryogenesis from orange (Citrus sinensis Osb.) protoplasts. Plant Cell, Tissue and Organ Culture 4, 249-259.
Kobayashi, S., Ohgawara, T., Ohgawara, E., Oiyama, I., and Ishii, S. (1988). A somatic hybrid plant obtained by protoplast fusion between navel orange (Citrus sinensis) and satsuma mandarin (C. unshiu). Plant Cell, Tissue	and Organ Culture 14, 6	3-69	.
Kobayashi, S., Uchimiya, H., and Ikeda, I. (1983). Plant Regeneration from 'Trovita' Orange Protoplasts. Japanese Journal of Breeding 33, 119-122.
Koblitz, H., and Koblitz, D. (1983). Tissue and protoplast culture studies in Lycopersicon esculentum miller var. flammatum lehm. cv. 'Bonner Beste' and its mutant chloronerva. Plant Cell Rep 2, 194-197.
Kochevenko, A., Ratushnyak, Y., Kornyeyev, D., Stasik, O., Porublyova, L., Kochubey, S., Suprunova, T., and Gleba, Y. (2000). Functional cybrid plants of Lycopersicon peruvianum var 'dentatum ' with chloroplasts of Lycoper	sicon esculentum. Plant	Cel	l Rep 19,	588	-5	97
Koda, T., Ichi, T., Yamagishi, H., and Yoshikawa, H. (1988). Effects of Phytohormones and Gelling Agents on Plant Regeneration from Protoplasts of Red Cabbage. Agricultural and Biological Chemistry 52, 2337-2340.
Köhler, F., Golz, C., Eapen, S., Kohn, H., and Schieder, O. (1987). Stable transformation of moth bean Vigna aconitifolia via direct gene transfer. Plant Cell Rep 6, 313-317.
Komai, F., Morohashi, H., and Horita, M. (2006). Application of nurse culture for plant regeneration from protoplasts of Lilium japonicum thunb. In Vitro Cellular & Developmental Biology - Plant 42, 252.
Kong, Y., and Chin, C.K. (1988). Culture of asparagus protoplasts on porous polypropylene membrane. Plant Cell Rep 7, 67-69.
Koop, H.U., Steinmüller, K., Wagner, H., Rössler, C., Eibl, C., and Sacher, L. (1996). Integration of foreign sequences into the tobacco plastome via polyethylene glycol-mediated protoplast transformation. Planta 199, 19	3-201.
Koop, H.-U., and Schweiger, H.-G. (1985). Regeneration of Plants from Individually Cultivated Protoplasts using an Improved Microculture System. Journal of Plant Physiology 121, 245-257.
Korlach, J., and Zoglauer, K. (1995). Developmental patterns during direct somatic embryogenesis in protoplast cultures of european larch (Larix decidua Mill.). Plant Cell Rep 15, 242-247.
Krasnyanski, S., and Menczel, L. (1993). Somatic embryogenesis and plant regeneration from hypocotyl protoplasts of sunflower (Helianthus annum L.). Plant Cell Rep 12, 260-263.
Krasnyanski, S., Polgár, Z., Németh, G., and Menczel, L. (1992). Plant regeneration from callus and protoplast cultures of Helianthus giganteus L. Plant Cell Rep 11, 7-10.
Krishnamurthy, K.V., Godbole, D.A., and Mascarenhas, A.F. (1984). Studies on a drought resistant legume: The moth bean, Vigna aconitifolia (Jacq) marechal. I. Protoplast culture and organogenesis. Plant Cell Rep 3, 30-32.
Kuchuk, N., Herrmann, R.G., and Koop, H.U. (1998). Plant regeneration from leaf protoplasts of evening primrose (Oenothera hookeri). Plant Cell Rep 17, 601-604.
Kuchuk, N., Komarnitski, I., Shakhovsky, A., and Gleba, Y. (1990). Genetic transformation of Medicago species by Agrobacterium tumefaciens and electroporation of protoplasts. Plant Cell Rep 8, 660-663.
Kunitake, H., Kagami, H., and Mii, M. (1991). Somatic embryogenesis and plant regeneration from protoplasts of ‘Satsuma’mandarin (Citrus unshiu Marc.). Scientia horticulturae 47, 27-33.
Kunitake, H., and Mii, M. (1990). Plant regeneration from cell culture-derived protoplasts of statice (Limonium perezii Hubbard). Plant science 70, 115-119.
Kunitake, H., and Mii, M. (1990). Somatic embryogenesis and plant regeneration from protoplasts of asparagus (Asparagus officinalis L.). Plant Cell Rep 8, 706-710.
Kunitake, H., Nakashima, T., Mori, K., Tanaka, M., and Mii, M. (1995). Plant regeneration from mesophyll protoplasts of lisianthus (Eustoma grandiflorum) by adding activated charcoal into protoplast culture medium. Plant C	ell, Tissue and Organ C	ultu	re 43, 59-	65
Kushnir, S.G., Shlumukov, L.R., Pogrebnyak, N.J., Berger, S., and Gleba, Y. (1987). Functional cybrid plants possessing a Nicotiana genome and an Atropa plastome. Mol Gen Genet 209, 159-163.
Kyozuka, J., Hayashi, Y., and Shimamoto, K. (1987). High frequency plant regeneration from rice protoplasts by novel nurse culture methods. Molecular and General Genetics MGG 206, 408-413.
Kyozuka, J., Otoo, E., and Shimamoto, K. (1988). Plant regeneration from protoplasts of indica rice: genotypic differences in culture response. Theor Appl Genet 76, 887-890.
Laiq Ur, R., Ahuja, P.S., and Banerjee, S. (1994). Fertile somatic hybrid between sexually incompatible Hyoscyamus muticus and Hyoscyamus albus. Plant Cell Rep 13, 537-540.
Landsmann, J., and Uhrig, H. (1985). Somaclonal variation in Solanum tuberosum detected at the molecular level. Theor Appl Genet 71, 500-505.
Lang, H., and Kohlenbach, H.W. (1989). Cell differentiation in protoplast cultures from embryogenic callus ofAbies alba L. Plant Cell Reports 8, 120-123.
Langridge, W.H., Li, B.J., and Szalay, A.A. (1985). Electric field mediated stable transformation of carrot protoplasts with naked DNA. Plant Cell Rep 4, 355-359.
Larkin, P.J. (1976). Purification and viability determinations of plant protoplasts. Planta 128, 213-216.
Larkin, P.J., and Scowcroft, W.R. (1981). Somaclonal variation - a novel source of variability from cell cultures for plant improvement. Theor Appl Genet 60, 197-214.
Latunde-Dada, A.O., and Lucas, J.A. (1983). Somaclonal variation and reaction to Verticillium wilt in Medicago sativa L. Plants regenerated from protoplasts. Plant Science Letters 32, 205-211.
Lee, C.H., and Power, J.B. (1988). Intraspecific gametosomatic hybridisation in Petunia hybrida. Plant Cell Rep 7, 17-18.
Lee, L., Laramore, C.L., Day, P.R., and Tumer, N.E. (1996). Transformation and regeneration of creeping bentgrass (Agrostis palustris Huds.) protoplasts. Crop science 36, 401-406.
Lee, L., Schroll, R.E., Grimes, H.D., and Hodges, T.K. (1989). Plant regeneration from indica rice (Oryza sativa L.) protoplasts. Planta 178, 325-333.
Lee, M., and Phillips, R.L. (1988). The Chromosomal Basis of Somaclonal Variation. Annual Review of Plant Physiology and Plant Molecular Biology 39, 413-437.
Lee, M.H., Lee, J., Choi, S.H., Jie, E.Y., Jeong, J.C., Kim, C.Y., and Kim, S.W. (2020). The Effect of Sodium Butyrate on Adventitious Shoot Formation Varies among the Plant Species and the Explant Types. Int J Mol Sci 21.
Lehminger-Mertens, R., and Jacobsen, H.-J. (1989). Protoplast regeneration and organogenesis from pea protoplasts. In Vitro Cellular & Developmental Biology 25, 571-574.
Lehminger-Mertens, R., and Jacobsen, H.J. (1989). Plant regeneration from pea protoplasts via somatic embyogenesis. Plant Cell Rep 8, 379-382.
Lelivelt, C.L., and Krens, F.A. (1992). Transfer of resistance to the beet cyst nematode (Heterodera schachtii Schm.) into the Brassica napus L. gene pool through intergeneric somatic hybridization with Raphanus sativus L.	Theor Appl Genet 83, 8	1987-08-01	94
Li, C., Cheng, A., Wang, M., and Xia, G. (2014). Fertile introgression products generated via somatic hybridization between wheat and Thinopyrum intermedium. Plant Cell Rep 33, 633-641.
Li, C., Xia, G., Xiang, F., Zhou, C., and Cheng, A. (2004). Regeneration of asymmetric somatic hybrid plants from the fusion of two types of wheat with Russian wildrye. Plant Cell Rep 23, 461-467.
Li, L.C., and Kohlenbach, H.W. (1982). Somatic embryogenesis in quite a direct way in cultures of mesophyll protoplasts of Brassica napus L. Plant Cell Rep 1, 209-211.
Li, R., Sun, Y., Zhang, L., and Li, X. (1990). Plant regeneration from cotyledon protoplasts of Xinjiang muskmelon. Plant Cell Rep 9, 199-203.
Li, X.B., Xu, Z.H., and Wei, Z.M. (1995). Plant regeneration from protoplasts of immature Vigna sinensis cotyledons via somatic embryogenesis. Plant Cell Rep 15, 282-286.
Li, X.Q., Chetrit, P., Mathieu, C., Vedel, F., De Paepe, R., Remy, R., and Ambard-Bretteville, F. (1988). Regeneration of cytoplasmic male sterile protoclones of Nicotiana sylvestris with mitochondrial variations. Current	Genetics 13, 261-266.
Li, Z., Burow, M.D., and Murai, N. (1990). High frequency generation of fertile transgenic rice plants after PEG-mediated protoplast transformation. Plant Molecular Biology Reporter 8, 276-291.
Li, Z., Jarret, R.L., Pittman, R.N., Dunbar, K.B., and Demski, J.W. (1993). Efficient plant regeneration from protoplasts of Arachis paraguariensis Chod. et Hassl. using a nurse culture method. Plant Cell, Tissue and Organ	Culture 34, 83-90.
Li, Z., and Murai, N. (1990). Efficient plant regeneration from rice protoplasts in general medium. Plant Cell Rep 9, 216-220.
Liang, Z., Chen, K., Li, T., Zhang, Y., Wang, Y., Zhao, Q., Liu, J., Zhang, H., Liu, C., Ran, Y., and Gao, C. (2017). Efficient DNA-free genome editing of bread wheat using CRISPR/Cas9 ribonucleoprotein complexes. Nat Comm	un 8, 14261.
Lindsay, G.C., and Ledger, S.E. (1993). A protoplast to plant system for the chrysanthemum Dendranthema zawadskii x D. grandiflora. Plant Cell Rep 12, 278-280.
Ling, H., and Binding, H. (1987). Plant regeneration from protoplasts in Linum. Plant Breeding 98, 312-317.
Ling, J.T., and Iwamasa, M. (1994). Somatic hybridization between Citrus reticulata and Citropsis gabunensis through electrofusion. Plant Cell Rep 13, 493-497.
Ling, J.T., and Sauve, R.J. (1995). Isolation and culture of daylily mesophyll protoplasts. Plant Cell Rep 15, 293-296.
Ling, J.-T., Nito, N., and Iwamasa, M. (1989). Plant regeneration from protoplasts of Calamondin (Citrus madurensis Lour.). Scientia horticulturae 40, 325-333.
Liu, B., Liu, Z.L., and Li, X.W. (1999). Production of a highly asymmetric somatic hybrid between rice and Zizania latifolia (Griseb): evidence for inter-genomic exchange. Theoretical and Applied Genetics 98, 1099-1103.
Liu, J.H., Pang, X.M., Cheng, Y.J., Meng, H.J., and Deng, X. (2002). Molecular characterization of the nuclear and cytoplasmic genomes of intergeneric diploid plants from cell fusion between Microcitrus papuana and Rough l	emon. Plant Cell Report	s 21	, 327-332.
Liu, K.B., Li, Y.M., and Sink, K.C. (1995). Asymmetric somatic hybrid plants between an interspecific Lycopersicon hybrid and Solanum melongena. Plant Cell Rep 14, 652-656.
Liu, Q.-C., Kokubu, T., and Sato, M. (1991). Plant regeneration from Ipomoea triloba L. protoplasts. Japanese Journal of Breeding 41, 103-108.
Lörz, H., and Scowcroft, W.R. (1983). Variability among plants and their progeny regenerated from protoplasts of Su/su heterozygotes of Nicotiana tabacum. Theor Appl Genet 66, 67-75.
Lörz, H., Wernicke, W., and Potrykus, I. (1979). Culture and plant regeneration of Hyoscyamus protoplasts. Planta Med 36, 21-29.
Loudon, P.T., Nelson, R.S., and Ingram, D.S. (1989). Studies of protoplast culture and plant regeneration from commercial and rapid-cyclingBrassica species. Plant Cell, Tissue and Organ Culture 19, 213-224.
Lührs, R., and Lörz, H. (1988). Initiation of morphogenic cell-suspension and protoplast cultures of barley (Hordeum vulgare L.). Planta 175, 71-81.
Luo, J.P., and Jia, J.F. (1998). Plant regeneration from callus protoplasts of the forage legume Astragalus adsurgens Pall. Plant Cell Rep 17, 313-317.
Luo, Y., and Koop, H.U. (1997). Somatic embryogenesis in cultured immature zygotic embryos and leaf protoplasts of Arabidopsis thaliana ecotypes. Planta 202, 387-396.
Lyznik, L.A., Kamo, K.K., Grimes, H.D., Ryan, R., Chang, K.L., and Hodges, T.K. (1989). Stable transformation of maize: the impact of feeder cells on protoplast growth and transformation efficiency. Plant Cell Rep 8, 292-2	95
Ma, R., Guo, Y.D., and Pulli, S. (2003). Somatic embryogenesis and fertile green plant regeneration from suspension cell-derived protoplasts of rye ( Secale cereale L.). Plant Cell Rep 22, 320-327.
Maćkowska, K., Jarosz, A., and Grzebelus, E. (2014). Plant regeneration from leaf-derived protoplasts within the Daucus genus: effect of different conditions in alginate embedding and phytosulfokine application. Plant Cell	, Tissue and Organ Cult	ure	(PCTOC) 11	7,	24	1-252.
Malaure, R.S., Davey, M.R., and Power, J.B. (1990). Plant regeneration from protoplasts of Felicia and Brachycome. Plant Cell Rep 9, 109-112.
Maliga, P., Lörz, H., Lázár, G., and Nagy, F. (1982). Cytoplast-protoplast fusion for interspecific chloroplast transfer in Nicotiana. Molecular and General Genetics MGG 185, 211-215.
Mariotti, D., Arcioni, S., and Pezzotti, M. (1984). Regeneration of Medicago arborea L. plants from tissue and protoplast cultures of different organ origin. Plant Science Letters 37, 149-156.
Maruyama, E., Tanaka, T., Hosoi, Y., Ishii, K., and Morohoshi, N. (2000). Embryogenic cell culture, protoplast regeneration, cryopreservation, biolistic gene transfer and plant regeneration in Japanese cedar (Cryptomeria j	aponica D. Don). Plant	biot	echnology	17,	2	81-296	.
Masani, M.Y., Noll, G., Parveez, G.K., Sambanthamurthi, R., and Prüfer, D. (2013). Regeneration of viable oil palm plants from protoplasts by optimizing media components, growth regulators and cultivation procedures. Plan	t Sci 210, 118-127.
Masson, J., Lecerf, M., Rousselle, P., Perennec, P., and Pelletier, G. (1987). Plant regeneration from protoplasts of diploid potato derived from crosses of Solanum tuberosum with wild solanum species. Plant Science 53, 16	7-176.
Masson, J., and Paszkowski, J. (1992). The culture response of Arabidopsis thaliana protoplasts is determined by the growth conditions of donor plants. The Plant Journal 2, 829-833.
Masuda, K., Kudo-Shiratori, A., and Inoue, M. (1989). Callus formation and plant regeneration from rice protoplasts purified by density gradient centrifugation. Plant science 62, 237-246.
Matern, U., Strobel, G., and Shepard, J. (1978). Reaction to phytotoxins in a potato population derived from mesophyll protoplasts. Proc Natl Acad Sci U S A 75, 4935-4939.
Mathur, J., Koncz, C., and Szabados, L. (1995). A simple method for isolation, liquid culture, transformation and regeneration of Arabidopsis thaliana protoplasts. Plant Cell Rep 14, 221-226.
Matthews, D., Mottley, J., Horan, I., and Roberts, A.V. (1991). A protoplast to plant system in roses. Plant Cell, Tissue and Organ Culture 24, 173-180.
Medgyesy, P., Menczel, L., and Maliga, P. (1980). The use of cytoplasmic streptomycin resistance: Chloroplast transfer from Nicotiana tabacum into Nicotiana sylvestris, and Isolation of their somatic hybrids. Molecular and	General Genetics MGG 1	79,	693-698.
Megia, R., Haïcour, R., Tizroutine, S., Trang, V.B., Rossignol, L., Sihachakr, D., and Schwendiman, J. (1993). Plant regeneration from cultured protoplasts of the cooking banana cv. Bluggoe (Musa spp., ABB group). Plant C	ell Rep 13, 41-44.
Meijer, E.G., Van Iren, F., Schrijnemakers, E., Hensgens, L.A., Van Zijderveld, M., and Schilperoort, R.A. (1991). Retention of the capacity to produce plants from protoplasts in cryopreserved cell lines of rice (Oryza sat	iva L.). Plant Cell Rep	10,	171-174.
Melchers, G., and Labib, G. (1974). Somatic hybridisation of plants by fusion of protoplasts. Molecular and General Genetics MGG 135, 277-294.
Melchers, G., Sacristán, M.D., and Holder, A.A. (1978). Somatic hybrid plants of potato and tomato regenerated from fused protoplasts. Carlsberg Research Communications 43, 203.
Menczel, L., Galiba, G., Nagy, F., and Maliga, P. (1982). Effect of radiation dosage on efficiency of chloroplast transfer by protoplast fusion in Nicotiana. Genetics 100, 487-495.
Menczel, L., Morgan, A., Brown, S., and Maliga, P. (1987). Fusion-mediated combination of Ogura-type cytoplasmic male sterility with Brassica napus plastids using X-irradiated CMS protoplasts. Plant Cell Rep 6, 98-101.
Menczel, L., Nagy, F., Kiss, Z.R., and Maliga, P. (1981). Streptomycin resistant and sensitive somatic hybrids of Nicotiana tabacum + Nicotiana knightiana: correlation of resistance to N. tabacum plastids. Theor Appl Genet	59, 191-195.
Menczel, L., Nagy, F., Lázár, G., and Maliga, P. (1983). Transfer of cytoplasmic male sterility by selection for streptomycin resistance after protoplast fusion in Nicotiana. Molecular and General Genetics MGG 189, 365-3	69
Menczel, L., and Xuan, L.T. (1980). Improved protoplast culture and plant regeneration from protoplast-derived callus in Arabidopsis thaliana. Zeitschrift für Pflanzenphysiologie 96, 77-80.
Meng, Y.L., Gao, Y.P., and Jia, J.F. (1996). Plant regeneration from protoplasts isolated from callus ofGentiana crassicaulis. Plant Cell Rep 16, 88-91.
Merkle, S.A., and Sommer, H.E. (1987). Regeneration of Liriodendron tulipifera (Family Magnoliaceae) from Protoplast Culture. American Journal of Botany 74, 1317-1321.
Meyer, L., Serek, M., and Winkelmann, T. (2009). Protoplast isolation and plant regeneration of different genotypes of Petunia and Calibrachoa. Plant Cell, Tissue and Organ Culture (PCTOC) 99, 27-34.
Mii, M., Yuzawa, Y., Suetomi, H., Motegi, T., and Godo, T. (1994). Fertile plant regeneration from protoplasts of a seed-propagated cultivar of Lilium× formolongi by utilizing meristematic nodular cell clumps. Plant Scien	ce 100, 221-226.
Miranda, M., Motomura, T., Ikeda, F., Ohgawara, T., Saito, W., Endo, T., Omura, M., and Moriguchi, T. (1997). Somatic hybrids obtained by fusion betweenPoncirus trifoliata (2x) andFortunella hindsii (4x) protoplasts. Plant	Cell Rep 16, 401-405.
Mitchell, J., and Petolino, J. (1991). Plant regeneration from haploid suspension and protoplast cultures from isolated microspores of maize. Journal of plant physiology 137, 530-536.
Miura, Y., and Tabata, M. (1986). Direct somatic embryogenesis from protoplasts of Foeniculum vulgare. Plant Cell Rep 5, 310-313.
Miyao, A., Nakagome, M., Ohnuma, T., Yamagata, H., Kanamori, H., Katayose, Y., Takahashi, A., Matsumoto, T., and Hirochika, H. (2012). Molecular spectrum of somaclonal variation in regenerated rice revealed by whole-genome	sequencing. Plant Cell	Phy	siol 53, 2	-56	26	4
Mizuhiro, M., Kenichi, Y., Ito, K., Kadowaki, S., Ohashi, H., and Mii, M. (2001). Plant regeneration from cell suspension-derived protoplasts of Primula malacoides and Primula obconica. Plant Sci 160, 1221-1228.
Montagno, T.J., Jourdan, P.S., and Berry, S.Z. (1991). Plant regeneration from leaf protoplasts of Lycopersicon hirsutum f. hirsutum. Plant Cell Rep 9, 680-683.
Moon, K.-B., Park, J.-S., Park, S.-J., Lee, H.-J., Cho, H.-S., Min, S.-R., Park, Y.-I., Jeon, J.-H., and Kim, H.-S. (2021). A More Accessible, Time-Saving, and Efficient Method for In Vitro Plant Regeneration from Potato P	rotoplasts. Plants 10,	781
Moriguchi, T., Motomura, T., Hidaka, T., Akihama, T., and Omura, M. (1997). Analysis of mitochondrial genomes amongCitrus plants produced by the interspecific somatic fusion of 'Seminole' tangelo with rough lemon. Plant Ce	ll Rep 16, 397-400.
Mórocz, S., Donn, G., Nérneth, J., and Dudits, D. (1990). An improved system to obtain fertile regenerants via maize protoplasts isolated from a highly embryogenic suspension culture. Theor Appl Genet 80, 721-726.
Mühlbach, H.P. (1980). Different regeneration potential of mesophyll protoplasts from cultivated and a wild species of tomato. Planta 148, 89-96.
Mujib, A., Tonk, D., and Ali, M. (2014). Plant regeneration from protoplasts in Indian local Coriandrum sativum L.: scanning electron microscopy and histological evidences for somatic embryogenesis. Plant Cell, Tissue and	Organ Culture (PCTOC) 1	17,	323-334.
Murata, T., Hoshino, K., and Miyaji, Y. (1987). Callus Formation and Plant Regeneration from Petiole Protoplast of Sweet Potato, Ipomoea batatas (L.) LAM. Japanese Journal of Breeding 37, 291-298.
Murata, T., and Mathias, R.J. (1992). Plant regeneration from mesophyll protoplasts of Moricandia arvensis. Plant Cell Rep 11, 408-411.
Myers, J.R., Grosser, J.W., Taylor, N.L., and Collins, G.B. (1989). Genotype-dependent whole plant regeneration from protoplasts of red clover (Trifolium pratense L.). Plant Cell, Tissue and Organ Culture 19, 113-127.
Myers, J.R., Lazzeri, P.A., and Collins, G.B. (1989). Plant regeneration of wildGlycine species from suspension culture-derived protoplasts. Plant Cell Rep 8, 112-115.
Nagata, T., and Takebe, I. (1970). Cell wall regeneration and cell division in isolated tobacco mesophyll protoplasts. Planta 92, 301-308.
Nagata, T., and Takebe, I. (1971). Plating of isolated tobacco mesophyll protoplasts on agar medium. Planta 99, 12-20.
Nakano, M., Hosokawa, K., Oomiya, T., and Yamamura, S. (1995). Plant regeneration from protoplasts of Gentiana by embedding protoplasts in gellan gum. Plant Cell, Tissue and Organ Culture 41, 221-227.
Nakano, M., and Mii, M. (1992). Protoplast culture and plant regeneration of several species in the genus Dianthus. Plant Cell Rep 11, 225-228.
Narasimhulu, S.B., Kirti, P.B., Bhatt, S.R., Prakash, S., and Chopra, V.L. (1994). Intergeneric protoplast fusion between Brassica carinata and Camelina sativa. Plant Cell Rep 13, 657-660.
Narasimhulu, S.B., Kirti, P.B., Prakash, S., and Chopra, V.L. (1992). Rapid and efficient plant regeneration from hypocotyl protoplasts of Brassica carinata. Plant Cell Rep 11, 159-162.
Narasimhulu, S.B., Kirti, P.B., Prakash, S., and Chopra, V.L. (1992). Resynthesis of Brassica carinata by protoplast fusion and recovery of a novel cytoplasmic hybrid. Plant Cell Rep 11, 428-432.
Nassour, M., and Dorion, N. (2002). Plant regeneration from protoplasts of micropropagated Pelargonium x hortorum ‘Alain’: effect of some environmental and medium factors on protoplast system efficiency. Plant science 16	3, 169-176.
Negrutiu, I., De Brouwer, D., Watts, J.W., Sidorov, V.I., Dirks, R., and Jacobs, M. (1986). Fusion of plant protoplasts: a study using auxotrophic mutants of Nicotiana plumbaginifolia, Viviani. Theor Appl Genet 72, 279-286	.
Negrutiu, I., Dirks, R., and Jacobs, M. (1983). Regeneration of fully nitrate reductase - deficient mutants from protoplast culture of Nicotiana plumbaginifolia (Viviani). Theor Appl Genet 66, 341-347.
Nehls, R. (1978). Isolation and regeneration of protoplasts from Solanum nigrum L. Plant Science Letters 12, 183-187.
Nelson, R.S., Karp, A., and Bright, S.W.J. (1986). Ploidy Variation in Solanum brevidens Plants Regenerated from Protoplasts Using an Improved Culture System. Journal of Experimental Botany 37, 253-261.
Newell, C.A., and Luu, H.T. (1985). Protoplast culture and plant regeneration in Glycine canescens F.J. Herm. Plant Cell, Tissue and Organ Culture 4, 145-149.
Newell, C.A., Rhoads, M.L., and Bidney, D.L. (1984). Cytogenetic analysis of plants regenerated from tissue explants and mesophyll protoplasts of winter rape, Brassica napus L. Canadian Journal of Genetics and Cytology 26,	752-761.
Nicolia, A., Proux-Wéra, E., Õhman, I., Onkokesung, N., Andersson, M., Andreasson, E., and Zhu, L.H. (2015). Targeted gene mutation in tetraploid potato through transient TALEN expression in protoplasts. J Biotechnol 204	, 17-24.
Niedz, R.P., Mckendree, W.L., and Shatters, R.C. (2003). Electroporation of embryogenic protoplasts of sweet orange (Citrus sinensis (L.) Osbeck) and regeneration of transformed plants. In Vitro Cellular & Developmental Bi	ology - Plant 39, 586.
Niedz, R.P., Rutter, S.M., Handley, L.W., and Sink, K.C. (1985). Plant regeneration from leaf protoplasts of six tomato cultivars. Plant Science 39, 199-204.
Nielsen, K.A., Larsen, E., and Knudsen, E. (1993). Regeneration of protoplast-derived green plants of Kentucky blue grass (Poa pratensis L.). Plant Cell Rep 12, 537-540.
Nobre, J., Davey, M.R., Lazzeri, P.A., and Cannell, M.E. (2000). Transformation of barley scutellum protoplasts: regeneration of fertile transgenic plants. Plant Cell Rep 19, 1000-1005.
Nugent, G.D., Coyne, S., Nguyen, T.T., Kavanagh, T.A., and Dix, P.J. (2006). Nuclear and plastid transformation of Brassica oleracea var. botrytis (cauliflower) using PEG-mediated uptake of DNA into protoplasts. Plant scie	nce 170, 135-142.
Nyman, M., and Wallin, A. (1988). Plant Regeneration from Strawberry (Fragaria x Ananassa) Mesophyll Protoplasts. Journal of Plant Physiology 133, 375-377.
Nyman, M., and Wallin, A. (1992). Improved culture technique for strawberry (Fragaria × ananassa Duch.) protoplasts and the determination of DNA content in protoplast derived plants. Plant Cell, Tissue and Organ Culture 3	0, 127-133.
Nyman, M., and Wallin, A. (1992). Transient gene expression in strawberry (Fragaria x ananassa Duch.) protoplasts and the recovery of transgenic plants. Plant Cell Rep 11, 105-108.
O'brien, I.E.W., and Lindsay, G.C. (1993). Protoplasts to plants of Gentianaceae. Regeneration of lisianthus (Eustoma grandiflorum) is affected by calcium ion preconditioning, osmolality and pH of the culture media. Plant	Cell, Tissue and Organ	Cult	ure 33, 31	-37	.
Ochatt, S.J. (1990). Plant regeneration from root callus protoplasts of sour cherry (Prunus cerasus L.). Plant Cell Rep 9, 268-271.
Ochatt, S.J. (1991). Strategies for plant regeneration from mesophyll protoplasts of the recalcitrant fruit and farmwoodland species Prunus avium L.(sweet/wild cherry), Rosaceae. Journal of plant physiology 139, 155-160.
Ochatt, S.J., and Caso, O.H. (1986). Shoot Regeneration from Leaf Mesophyll Protoplasts of Wild Pear (Pyrus communis var. Pyraster L.). Journal of Plant Physiology 122, 243-249.
Ochatt, S.J., Chand, P.K., Rech, E.L., Davey, M.R., and Power, J.B. (1988). Electroporation-mediated improvement of plant regeneration from colt cherry (Prunus avium × pseudocerasus) protoplasts. Plant Science 54, 165-169	.
Ochatt, S.J., Mousset-Déclas, C., and Rancillac, M. (2000). Fertile pea plants regenerate from protoplasts when calluses have not undergone endoreduplication. Plant Sci 156, 177-183.
Ochatt, S.J., and Power, J.B. (1988). Plant regeneration from mesophyll protoplasts of Williams' Bon Chretien (syn. Bartlett) pear (Pyrus communis L.). Plant Cell Rep 7, 587-589.
Ochatt, S.J., Rech, E.L., Davey, M.R., and Power, J.B. (1988). Long-term effect of electroporation on enhancement of growth and plant regeneration of colt cherry (Prunus avium × pseudocerasus) protoplasts. Plant Cell Rep	7, 393-395.
Ogura, H., Kyozuka, J., Hayashi, Y., Koba, T., and Shimamoto, K. (1987). Field performance and cytology of protoplast-derived rice (Oryza sativa): high yield and low degree of variation of four japonica cultivars. Theor Ap	pl Genet 74, 670-676.
Ohgawara, T., Kobayashi, S., Ishii, S., Yoshinaga, K., and Oiyama, I. (1989). Somatic hybridization in Citrus: navel orange (C. sinensis Osb.) and grapefruit (C. paradisi Macf.). Theor Appl Genet 78, 609-612.
Ohgawara, T., Kobayashi, S., Ohgawara, E., Uchimiya, H., and Ishii, S. (1985). Somatic hybrid plants obtained by protoplast fusion between Citrus sinensis and Poncirus trifoliata. Theor Appl Genet 71, 1-4.
Ohyama, K., and Nitsch, J.P. (1972). Flowering haploid plants obtained from protoplasts of tobacco leaves. Plant and Cell Physiology 13, 229-236.
Oka, S., and Ohyama, K. (1985). Plant Regeneration from Leaf Mesophyll Protoplasts of Broussonetia kazinoki Sieb. (Paper Mulberry). Journal of Plant Physiology 119, 455-460.
Olivares-Fuster, O., Duran-Vila, N., and Navarro, L. (2005). Electrochemical protoplast fusion in citrus. Plant Cell Rep 24, 112-119.
Oliveira, M.M., and Pais, M.S. (1991). Plant regeneration from protoplasts of long-term callus cultures of Actinidia deliciosa var. deliciosa cv. Hayword (Kiwifruit). Plant Cell Rep 9, 643-646.
O'neill, C., and Mathias, R. (1993). Regeneration of plants from protoplasts of Arabidopsis thaliana L. cv. Columbia (C24), via direct embryogenesis. Journal of experimental botany 44, 1579-1585.
Orczyk, W., and Malepszy, S. (1985). In vitro culture of Cucumis sativus L. V. Stabilizing effect of glycine on leaf protoplasts. Plant Cell Rep 4, 269-273.
Orczyk, W., Przetakiewicz, J., and Nadolska-Orczyk, A. (2003). Somatic hybrids of Solanum tuberosum – application to genetics and breeding. Plant Cell, Tissue and Organ Culture 74, 1-13.
Ow, D.W., Jr, D.E.W., Helinski, D.R., Howell, S.H., Wood, K.V., and Deluca, M. (1986). Transient and stable expression of the firefly luciferase gene in plant cells and transgenic plants. Science 234, 856-859.
Pan, Z., Liu, C., Murch, S., El-Demerdash, M., and Saxena, P.K. (2003). Plant regeneration from mesophyll protoplasts of the Egyptian medicinal plants Artemisia judaica L. and Echinops spinosissimus Turra. Plant science 16	5, 681-687.
Pan, Z.G., Liu, C.Z., Murch, S.J., and Saxena, P.K. (2005). 2004 SIVB Congress Symposium Proceedings “Thinking Outside the Cell”: Optimized Chemodiversity in Protoplast-derived Lines of St. John's Wort (Hypericum perfora	tum L.). In Vitro Cellu	lar	& Developm	ent	al	Biolo	gy - Plant 41, 226-231.
Pan, Z.G., Liu, C.Z., Zobayed, S.M.A., and Saxena, P.K. (2004). Plant Regeneration from Mesophyll Protoplasts of Echinacea Purpurea. Plant Cell, Tissue and Organ Culture 77, 251-255.
Panis, B., Van Wauwe, A., and Swennen, R. (1993). Plant regeneration through direct somatic embryogenesis from protoplasts of banana (Musa spp.). Plant Cell Rep 12, 403-407.
Papadakis, A.K., Siminis, C.I., and Roubelakis-Angelakis, K.A. (2001). Reduced activity of antioxidant machinery is correlated with suppression of totipotency in plant protoplasts. Plant Physiol 126, 434-444.
Park, J., Choi, S., Park, S., Yoon, J., Park, A.Y., and Choe, S. (2019). DNA-Free Genome Editing via Ribonucleoprotein (RNP) Delivery of CRISPR/Cas in Lettuce. Methods Mol Biol 1917, 337-354.
Park, Y.G., and Son, S.H. (1992). In vitro shoot regeneration from leaf mesophyll protoplasts of hybrid poplar (Populus nigra x P. maximowiczii). Plant Cell Rep 11, 2-6.
Pasternak, T., Paponov, I.A., and Kondratenko, S. (2021). Optimizing Protocols for Arabidopsis Shoot and Root Protoplast Cultivation. Plants (Basel) 10.
Patat-Ochatt, E.M., Boccon-Gibod, J., Duron, M., and Ochatt, S.J. (1993). Organogenesis of stem and leaf protoplasts of a haploid golden delicious apple clone (Malus Xdomestica Borkh.). Plant Cell Rep 12, 118-120.
Patat-Ochatt, E.M., Ochatt, S.J., and Power, J.B. (1988). Plant Regeneration from Protoplasts of Apple Rootstocks and Scion Varieties (Malus X domestica Borkh.). Journal of Plant Physiology 133, 460-465.
Patel, D., Power, J.B., Anthony, P., Badakshi, F., Pat Heslop-Harrison, J.S., and Davey, M.R. (2011). Somatic hybrid plants of Nicotiana x sanderae (+) N. debneyi with fungal resistance to Peronospora tabacina. Ann Bot 108	, 809-819.
Pati, P.K., Sharma, M., and Ahuja, P.S. (2005). Extra thin alginate film: an efficient technique for protoplast culture. Protoplasma 226, 217-221.
Patnaik, G., Wilson, D., and Cocking, E.C. (1981). Importance of Enzyme Purification for Increased Plating Efficiency and Plant Regeneration from Single Protoplasts of Petunia parodii. Zeitschrift für Pflanzenphysiologie	102, 199-205.
Peeters, M.C., Willems, K., and Swennen, R. (1994). Protoplast-to-plant regeneration in cotton (Gossypium hirsutum L. cv. Coker 312) using feeder layers. Plant Cell Rep 13, 208-211.
Pelletier, G., Primard, C., Vedel, F., Chetrit, P., Remy, R., Rousselle, and Renard, M. (1983). Intergeneric cytoplasmic hybridization in cruciferae by protoplast fusion. Molecular and General Genetics MGG 191, 244-250.
Peng, J., Kononowicz, H., and Hodges, T.K. (1992). Transgenic indica rice plants. Theoretical and Applied Genetics 83, 855-863.
Pental, D., Mukhopadhyay, A., Grover, A., and Pradhan, A.K. (1988). A selection method for the synthesis of triploid hybrids by fusion of microspore protoplasts (n) with somatic cell protoplasts (2n). Theor Appl Genet 76,	237-243.
Perales, E.H., and Schieder, O. (1993). Plant regeneration from leaf protoplasts of apple. Plant Cell, Tissue and Organ Culture 34, 71-76.
Petersen, W.L., Sulc, S., and Armstrong, C.L. (1992). Effect of nurse cultures on the production of macro-calli and fertile plants from maize embryogenic suspension culture protoplasts. Plant Cell Rep 10, 591-594.
Pietrzak, M., Shillito, R.D., Hohn, T., and Potrykus, I. (1986). Expression in plants of two bacterial antibiotic resistance genes after protoplast transformation with a new plant expression vector. Nucleic Acids Research	14, 5857-5868.
Pillai, V., Davey, M.R., and Power, J.B. (1990). Plant regeneration from mesophyll protoplasts of Centaurea cyanus, Senecio x hybridus and Callistephus chinensis. Plant Cell Rep 9, 402-405.
Pirrie, A., and Power, J.B. (1986). The production of fertile, triploid somatic hybrid plants (Nicotiana glutinosa (n) + N. tabacum (2n)) via gametic: somatic protoplast fusion. Theor Appl Genet 72, 48-52.
Plader, W., Malepszy, S., Burza, W., and Rusinowski, Z. (1998). The relationship between the regeneration system and genetic variability in the cucumber (Cucumis sativus L.). Euphytica 103, 9-15.
Polgár, Z., Preiszner, J., Dudits, D., and Fehér, A. (1993). Vigorous growth of fusion products allows highly efficient selection of interspecific potato somatic hybrids: molecular proofs. Plant Cell Rep 12, 399-402.
Potrykus, I. (1971). Intra and interspecific fusion of protophasts from petals of Torenia baillonii and Torenia fournieri. Nat New Biol 231, 57-58.
Potrykus, I., Jia, J., Lazar, G.B., and Saul, M. (1984). Hyoscyamus muticus + Nicotiana tabacum fusion hybrids selected via auxotroph complementation. Plant Cell Rep 3, 68-71.
Power, J.B., Berry, S.F., Chapman, J.V., and Cocking, E.C. (1980). Somatic hybridization of sexually incompatible petunias: Petunia parodii, Petunia parviflora. Theor Appl Genet 57, 1-4.
Power, J.B., Frearson, E.M., Hayward, C., George, D., Evans, P.K., Berry, S.F., and Cocking, E.C. (1976). Somatic hybridisation of Petunia hybrida and P. parodii. Nature 263, 500-502.
Prange, A.N., Bartsch, M., Meiners, J., Serek, M., and Winkelmann, T. (2012). Interspecific somatic hybrids between Cyclamen persicum and C. coum, two sexually incompatible species. Plant Cell Rep 31, 723-735.
Prange, A.N.S., Bartsch, M., Serek, M., and Winkelmann, T. (2010). Regeneration of different Cyclamen species via somatic embryogenesis from callus, suspension cultures and protoplasts. Scientia horticulturae 125, 442-450.
Prange, A.N.S., Serek, M., Bartsch, M., and Winkelmann, T. (2010). Efficient and stable regeneration from protoplasts of Cyclamen coum Miller via somatic embryogenesis. Plant Cell, Tissue and Organ Culture (PCTOC) 101, 171	-182
Prat, D. (1983). Genetic variability induced in Nicotiana sylvestris by protoplast culture. Theor Appl Genet 64, 223-230.
Prioli, L.M., and Söndahl, M.R. (1989). Plant Regeneration and Recovery of Fertile Plants from Protoplasts of Maize (Zea Mays L.). Bio/Technology 7, 589-594.
Pua, E.-C. (1987). Plant regeneration from stem-derived protoplasts of Brassica alboglabra bailey. Plant Science 50, 153-160.
Puite, K.J., Roest, S., and Pijnacker, L.P. (1986). Somatic hybrid potato plants after electrofusion of diploid Solanum tuberosum and Solanum phureja. Plant Cell Rep 5, 262-265.
Punja, Z.K., Tang, F.A., and Sarmento, G.G. (1990). Isolation, culture and plantlet regeneration from cotyledon and mesophyll protoplasts of two pickling cucumber (Cucumis sativus L.) genotypes. Plant Cell Rep 9, 61-64.
Puonti-Kaerlas, J., and Eriksson, T. (1988). Improved protoplast culture and regeneration of shoots in pea (Pisum sativum L.). Plant Cell Rep 7, 242-245.
Qiao, J., Kuroda, H., Hayashi, T., and Sakai, F. (1998). Efficient plantlet regeneration from protoplasts isolated from suspension cultures of poplar (Populus alba L.). Plant Cell Rep 17, 201-205.
Qiao, Y.M., Cattaneo, M., Locatelli, F., and Lupotto, E. (1992). Plant regeneration from long term suspension culture-derived protoplasts of hexaploid wheat (Triticum aestivum L.). Plant Cell Rep 11, 262-265.
Raikar, S.V., Braun, R.H., Bryant, C., Conner, A.J., and Christey, M.C. (2008). Efficient isolation, culture and regeneration of Lotus corniculatus protoplasts. Plant Biotechnology Reports 2, 171.
Rákosy-Tican, E., Aurori, A., Vesa, S., and Kovacs, K.-M. (2007). In vitro morphogenesis of sunflower (Helianthus annuus) hypocotyl protoplasts: the effects of protoplast density, haemoglobin and spermidine. Plant Cell,	Tissue and Organ Cultur	e 90	, 55-62.
Rao, P.S., and Ozias-Akins, P. (1985). Plant regeneration through somatic embryogenesis in protoplast cultures of sandalwood (Santalum album L.). Protoplasma 124, 80-86.
Raquel, M.H., and Oliveira, M.M. (1996). Kiwifruit leaf protoplasts competent for plant regeneration and direct DNA transfer. Plant Science 121, 107-114.
Rasmussen, O., Baggerud, C.A., Larssen, H.C., Evjen, K., Iversen, T.H., and Kylin, A. (1994). The effect of 8 days of microgravity on regeneration of intact plants from protoplasts. Physiologia Plantarum 92, 404-411.
Rathore, K.S., Chowdhury, V.K., and Hodges, T.K. (1993). Use of bar as a selectable marker gene and for the production of herbicide-resistant rice plants from protoplasts. Plant Mol Biol 21, 871-884.
Ratushnyak, Y.I., Piven, N.M., and Rudas, V.A. (1989). Protoplast culture and plant regeneration in Lycium barbarum L. Plant Cell, Tissue and Organ Culture 17, 183-190.
Ratushnyak, Y.I., Rudas, V.A., and Piven, N.M. (1990). Regeneration of Lycium barbarum L. plants from leaf tissue, callus culture and callus protoplasts. Plant Cell Rep 9, 84-87.
Raveh, D., Huberman, E., and Galun, E. (1973). In vitro culture of tobacco protoplasts: use of feeder techniques to support division of cells plated at low densities. In Vitro 9, 216-222.
Ren, J.P., Dickson, M.H., and Earle, E.D. (2000). Improved resistance to bacterial soft rot by protoplast fusion between Brassica rapa and B. oleracea. Theoretical and Applied Genetics 100, 810-819.
Rethmeier, N.O., Jansen, C.E., Snel, E.A., Nijkamp, H.J., and Hille, J. (1991). Improvement of regeneration of Lycopersicon pennellii protoplasts by decreasing ethylene production. Plant Cell Rep 9, 539-543.
Reustle, G., Harst, M., and Alleweldt, G. (1995). Plant regeneration of grapevine (Vitis sp.) protoplasts isolated from embryogenic tissue. Plant Cell Rep 15, 238-241.
Rey, P., Eymery, F., and Peltier, G. (1990). Atrazine and diuron resistant plants from photoautotrophic protoplast-derived cultures of Nicotiana plumbaginifolia. Plant Cell Rep 9, 241-244.
Rezazadeh, R., and Niedz, R.P. (2015). Protoplast isolation and plant regeneration of guava (Psidium guajava L.) using experiments in mixture-amount design. Plant Cell, Tissue and Organ Culture (PCTOC) 122, 585-604.
Rhodes, C.A., Lowe, K.S., and Ruby, K.L. (1988). Plant Regeneration from Protoplasts Isolated from Embryogenic Maize Cell Cultures. Bio/Technology 6, 56-60.
Rhodes, C.A., Pierce, D.A., Mettler, I.J., Mascarenhas, D., and Detmer, J.J. (1988). Genetically transformed maize plants from protoplasts. Science 240, 204-207.
Robertson, D., and Earle, E.D. (1986). Plant regeneration from leaf protoplasts of Brassica oleracea var. italica CV Green Comet broccoli. Plant Cell Rep 5, 61-64.
Robertson, D., Earle, E.D., and Mutschler, M.A. (1988). Increased totipotency of protoplasts from Brassica oleracea plants previously regenerated in tissue culture. Plant Cell, Tissue and Organ Culture 14, 15-24.
Rokka, V.M., Laurila, J., Tauriainen, A., Laakso, I., Larkka, J., Metzler, M., and Pietilä, L. (2005). Glycoalkaloid aglycone accumulations associated with infection by Clavibacter michiganensis ssp. sepedonicus in potato	species Solanum acaule	and	Solanum t	ube	ro	sum an	d their interspecific somatic hybrids. Plant Cell Rep 23, 683-691.
Rokka, V.M., Tauriainen, A., Pietilä, L., and Pehu, E. (1998). Interspecific somatic hybrids between wild potato Solanum acaule Bitt. and anther-derived dihaploid potato (Solanum tuberosum L.). Plant Cell Reports 18, 82-8	8
Rose, R.J., and Nolan, K.E. (1995). Regeneration of Medicago truncatula from protoplasts isolated from kanamycin-sensitive and kanamycin-resistant plants. Plant Cell Rep 14, 349-353.
Russell, J.A., and Mccown, B.H. (1986). Culture and regeneration of Populus leaf protoplasts isolated from non-seedling tissue. Plant Science 46, 133-142.
Russell, J.A., and Mccown, B.H. (1988). Recovery of plants from leaf protoplasts of hybrid-poplar and aspen clones. Plant Cell Rep 7, 59-62.
Rybczyński, J.J. (1989). Plant regeneration and protoplast culture of Browollia speciosa. Plant Cell Rep 8, 383-386.
Saha, T., and Sen, S.K. (1992). Somatic embryogenesis in protoplast derived calli of cultivated jute, Corchorus capsularis L. Plant Cell Rep 10, 633-636.
Sairam, R.V., Seetharama, N., Devi, P.S., Verma, A., Murthy, U.R., and Potrykus, I. (1999). Culture and regeneration of mesophyll-derived protoplasts of sorghum [Sorghum bicolor (L.) Moench]. Plant Cell Reports 18, 972-977	.
Saito, A., and Suzuki, M. (1999). Plant regeneration from meristem-derived callus protoplasts of apple (Malus3domestica cv. `Fuji'). Plant Cell Reports 18, 549-553.
Sakai, T., and Imamura, J. (1990). Intergeneric transfer of cytoplasmic male sterility between Raphanus sativus (cms line) and Brassica napus through cytoplast-protoplast fusion. Theor Appl Genet 80, 421-427.
Sakai, T., Liu, H.J., Iwabuchi, M., Kohno-Murase, J., and Imamura, J. (1996). Introduction of a gene from fertility restored radish (Raphanus sativus) into Brassica napus by fusion of X-irradiated protoplasts from a radish	restorer line and ioda	ceto	amide-trea	ted	p	rotopl	asts from a cytoplasmic male-sterile cybrid of B. napus. Theor Appl Genet 93, 373-379.
Salmenkallio-Marttila, M., and Kauppinen, V. (1995). Efficient regeneration of fertile plants from protoplasts isolated from microspore cultures of barley (Hordeum vulgare L.). Plant Cell Rep 14, 253-256.
Sando, S., and Goto, N. (1994). A novel method for regenerating plants from mesophyll protoplasts of Arabidopsis thaliana line WS. Plant Cell Rep 14, 75-80.
Santos, A.V.P.D., Outka, D.E., Cocking, E.C., and Davey, M.R. (1980). Organogenesis and somatic embryogenesis in tissues derived from leaf protoplasts and leaf expiants of Medicago sativa. Zeitschrift für Pflanzenphysiolo	gie 99, 261-270.
Sato, H., Enomoto, S., Oka, S., Hosomi, K., and Ito, Y. (1993). Plant regeneration from protoplasts of peppermint (Mentha piperita L.). Plant Cell Rep 12, 546-550.
Sauer, N.J., Narváez-Vásquez, J., Mozoruk, J., Miller, R.B., Warburg, Z.J., Woodward, M.J., Mihiret, Y.A., Lincoln, T.A., Segami, R.E., Sanders, S.L., Walker, K.A., Beetham, P.R., Schöpke, C.R., and Gocal, G.F. (2016).	Oligonucleotide-Mediate	d Ge	nome Editi	ng	Pr	ovides	Precision and Function to Engineered Nucleases and Antibiotics in Plants. Plant Physiol 170, 1917-1928.
Sauvadet, M.A., Brochard, P., and Boccon-Gibod, J. (1990). A protoplast-to-plant system in chrysanthemum: differential responses among several commercial clones. Plant Cell Rep 8, 692-695.
Saxena, P.K., and Gill, R. (1987). Plant regeneration from mesophyll protoplasts of the tree legume Pithecellobium dulce benth. Plant Science 53, 257-262.
Saxena, P.K., Gill, R., Rashid, A., and Maheshwari, S.C. (1981). Isolation and culture of protoplasts ofCapsicum annuum L. and their regeneration into plants floweringin vitro. Protoplasma 108, 357-360.
Saxena, P.K., Gill, R., Rashid, A., and Maheshwari, S.C. (1981). Plantlet formation from isolated protoplasts ofSolanum melongena L. Protoplasma 106, 355-359.
Saxena, P.K., Gill, R., Rashid, A., and Maheshwari, S.C. (1982). Plantlets from mesophyll protoplasts of Solanum xanthocarpum. Plant Cell Rep 1, 219-220.
Scarpa, G.M., Pupilli, F., Damiani, F., and Arcioni, S. (1993). Plant regeneration from callus and protoplasts in Medicago polymorpha. Plant Cell, Tissue and Organ Culture 35, 49-57.
Schieder, O. (1976). Isolation of mutants with altered pigments after irradiating haploid protoplasts from Datura innoxia Mill. with X-rays. Molecular and General Genetics MGG 149, 251-254.
Schieder, O. (1978). Somatic hybrids of Datura innoxia Mill.+Datura discolor Bernh. and of Datura innoxia Mill.+Datura stramonium L. var tatula L. Molecular and General Genetics MGG 162, 113-119.
Schmidt-Rogge, T., Meixner, M., Srivastava, V., Guha-Mukherjee, S., and Schieder, O. (1993). Transformation of haploid Datura innoxia protoplasts and analysis of the plasmid integration pattern in regenerated transgenic pl	ants. Plant Cell Rep 12	, 39	0-394.
Schöpke, C., Müller, L.E., and Kohlenbach, H.-W. (1987). Somatic embryogenesis and regeneration of plantlets in protoplast cultures from somatic embryos of coffee (Coffea canephora P. ex Fr.). Plant Cell, Tissue and Orga	n Culture 8, 243-248.
Schum, A., Hofmann, K., Ghalib, N., and Tawfik, A. (2001). Factors affecting protoplast isolation and plant regeneration in Rosa spp. Gartenbauwissenschaft 66, 115-122.
Secor, G.A., and Shepard, J.F. (1981). Variability of Protoplast-derived Potato Clones1. Crop Science 21, cropsci1981.0011183X002100010028x.
Sevón, N., Oksman-Caldentey, K.M., and Hiltunen, R. (1995). Efficient plant regeneration from hairy root-derived protoplasts of Hyoscyamus muticus. Plant Cell Rep 14, 738-742.
Shahin, E.A., and Spivey, R. (1986). A single dominant gene for Fusarium wilt resistance in protoplast-derived tomato plants. Theor Appl Genet 73, 164-169.
Shekhawat, N.S., and Galston, A.W. (1983). Isolation, culture, and regeneration of moth bean Vigna aconitofolia leaf protoplasts. Plant Science Letters 32, 43-51.
Shekhawat, N.S., and Galston, A.W. (1983). Mesophyll protoplasts of fenugreek (Trigonella foenumgraecum): Isolation, culture and shoot regeneration. Plant Cell Rep 2, 119-121.
Shepard, J.F. (1975). Regeneration of plants from protoplasts of potato virus X-infected tobacco leaves. Virology 66, 492-501.
Shepard, J.F. (1977). Regeneration of plants from prtoplasts of potato virus X-infected tobacco leaves. II. Influence of virazole on the frequency of infection. Virology 78, 261-266.
Shepard, J.F. (1982). Cultivar dependent cultural refinements in potato protoplast regeneration. Plant Science Letters 26, 127-132.
Shepard, J.F. (1982). The Regeneration of Potato Plants from Leaf-Cell Protoplasts. Scientific American 246, 154-169.
Shepard, J.F., Bidney, D., Barsby, T., and Kemble, R. (1983). Genetic transfer in plants through interspecific protoplast fusion. Science 219, 683-688.
Shepard, J.F., and Totten, R.E. (1975). Isolation and Regeneration of Tobacco Mesophyll Cell Protoplasts under Low Osmotic Conditions. Plant Physiol 55, 689-694.
Shepard, J.F., and Totten, R.E. (1977). Mesophyll cell protoplasts of potato: isolation, proliferation, and plant regeneration. Plant Physiol 60, 313-316.
Shiba, T., and Mii, M. (2005). Plant regeneration from mesophyll-and cell suspension-derived protoplasts of Dianthus acicularis and characterization of regenerated plants. In Vitro Cellular & Developmental Biology - Plant	41, 794.
Shillito, R.D., Carswell, G.K., Johnson, C.M., Dimaio, J.J., and Harms, C.T. (1989). Regeneration of Fertile Plants from Protoplasts of Elite Inbread Maize. Bio/Technology 7, 581-587.
Shimamoto, K., Terada, R., Izawa, T., and Fujimoto, H. (1989). Fertile transgenic rice plants regenerated from transformed protoplasts. Nature 338, 274-276.
Shimizu, K., Yabuya, T., and Adachi, T. (1996). Plant regeneration from protoplasts of Iris germanica L. Euphytica 89, 223-227.
Shizukawa, Y., and Mii, M. (1997). A simple and efficient plant regeneration system for leaf protoplasts ofNierembergia repens by inducing single shoots on the microcolonies. Plant Cell Rep 16, 545-549.
Shrestha, B.R., Tokuhara, K., and Mii, M. (2007). Plant regeneration from cell suspension-derived protoplasts of Phalaenopsis. Plant Cell Rep 26, 719-725.
Sidorov, V.A., Menczel, L., Nagy, F., and Maliga, P. (1981). Chloroplast transfer in Nicotiana based on metabolic complementation between irradiated and iodoacetate treated protoplasts. Planta 152, 341-345.
Sidorov, V.A., Zubko, M.K., Kuchko, A.A., Komarnitsky, I.K., and Gleba, Y.Y. (1987). Somatic hybridization in potato: use of γ-irradiated protoplasts of Solanum pinnatisectum in genetic reconstruction. Theor Appl Genet 74	, 364-368.
Siemens, J., Torres, M., Morgner, M., and Sacristán, M.D. (1993). Plant regeneration from mesophyll-protoplasts of four different ecotypes and two marker lines from Arabidopsis thaliana using a unique protocol. Plant Cell	Rep 12, 569-572.
Sigareva, M.A., and Earle, E.D. (1999). Regeneration of plants from protoplasts of Capsella bursa-pastoris and somatic hybridization with rapid cycling Brassica oleracea. Plant Cell Reports 18, 412-417.
Sigeno, A., Hayashi, S., Terachi, T., and Yamagishi, H. (2009). Introduction of transformed chloroplasts from tobacco into petunia by asymmetric cell fusion. Plant Cell Rep 28, 1633-1640.
Sihachakr, D., and Ducreux, G. (1987). Plant regeneration from protoplast culture of sweet potato (Ipomoea batatas Lam.). Plant Cell Rep 6, 326-328.
Sihachakr, D., Haicour, R., Chaput, M.H., Barrientos, E., Ducreux, G., and Rossignol, L. (1989). Somatic hybrid plants produced by electrofusion between Solanum melongena L. and Solanum torvum Sw. Theor Appl Genet 77, 1-6.
Sikdar, S.R., Chatterjee, G., Das, S., and Sen, S.K. (1987). Regeneration of plants from mesophyll protoplasts of the wild crucifer Eruca sativa Lam. Plant Cell Rep 6, 486-489.
Sikdar, S.R., Chatterjee, G., Das, S., and Sen, S.K. (1990). "Erussica", the intergeneric fertile somatic hybrid developed through protoplast fusion between Eruca sativa Lam. and Brassica juncea (L.) Czern. Theor Appl Gene	t 79, 561-567.
Sikdar, S.R., Sengupta, S., Das, S., and Sen, S.K. (1990). Plant regeneration from mesophyll protoplasts of Diplotaxis muralis, a wild crucifer. Plant Cell Rep 8, 722-725.
Sim, G.E., Loh, C.S., and Goh, C.J. (1988). Direct somatic embryogenesis from protoplasts of Citrus mitis Blanco. Plant Cell Rep 7, 418-420.
Simmonds, D.H., Long, N.E., and Keller, W.A. (1991). High plating efficiency and plant regeneration frequency in low density protoplast cultures derived from an embryogenic Brassica napus cell suspension. Plant Cell, Tissu	e and Organ Culture 27,	231	-241
Sofiari, E., Raemakers, C.J.J.M., Bergervoet, J.E.M., Jacobsen, E., and Visser, R.G.F. (1998). Plant regeneration from protoplasts isolated from friable embryogenic callus of cassava. Plant Cell Reports 18, 159-165.
Somers, D.A., Narayanan, K.R., Kleinhofs, A., Cooper-Bland, S., and Cocking, E.C. (1986). Immunological evidence for transfer of the barley nitrate reductase structural gene to Nicotiana tabacum by protoplast fusion. Molec	ular and General Geneti	cs M	GG 204, 29	2021-06-03	1	.
Spangenberg, G., Wang, Z., Nagel, J., and Potrykus, I. (1994). Protoplast culture and generation of transgenic plants in red fescue (Festuca rubra L.). Plant Science 97, 83-94.
Sree Ramulu, K., Dijkhuis, P., and Roest, S. (1983). Phenotypic variation and ploidy level of plants regenerated from protoplasts of tetraploid potato (Solanum tuberosum L. cv. 'Bintje'). Theor Appl Genet 65, 329-338.
Sref Ramulu, K., Dijkhuis, P., Roest, S., Bokelmann, G.S., and De Groot, B. (1986). Variation in Phenotype and Chromosome Number of Plants Regenerated from Protoplasts of Dihaploid and Tetraploid Potato. Plant Breeding 97,	119-128.
Srinivasan, C., and Vasil, I.K. (1986). Plant Regeneration from Protoplasts of Sugarcane (Saccharum officinarum L.). Journal of Plant Physiology 126, 41-48.
Stadelmann, F., Boller, B., Spangenberg, G., Kölliker, R., Messerli, M., Wang, Z., and Nösberger, J. (1998). Fertility and growth in the field of Lolium perenne and Festuca rubra plants regenerated from suspension cultur	ed cells and protoplast	s. P	lant breed	ing	1	17, 37	-43
Stark-Lorenzen, P., Nelke, B., Hänßler, G., Mühlbach, H.P., and Thomzik, J.E. (1997). Transfer of a grapevine stilbene synthase gene to rice (Oryza sativa L.). Plant Cell Rep 16, 668-673.
Stattmann, M., Gerick, E., and Wenzel, G. (1994). Interspecific somatic hybrids between Solanum khasianum and S. aculeatissimum produced by electrofusion. Plant Cell Rep 13, 193-196.
Sticklen, M.B., Domir, S.C., and Lineberger, R.D. (1986). Shoot regeneration from protoplasts of Ulmus × ‘Pioneer’. Plant Science 47, 29-34.
Stöldt, A., Wang, X.H., and Lörz, H. (1996). Primary callus as source of totipotent barley (Hordeum vulgare L.) protoplasts. Plant Cell Rep 16, 137-141.
Stroud, H., Ding, B., Simon, S.A., Feng, S., Bellizzi, M., Pellegrini, M., Wang, G.L., Meyers, B.C., and Jacobsen, S.E. (2013). Plants regenerated from tissue culture contain stable epigenome changes in rice. Elife 2, e003	54
Su, R.C., Rudert, M.L., and Hodges, T.K. (1992). Fertile indica and japonica rice plants regenerated from protoplasts isolated from embryogenic haploid suspension cultures. Plant Cell Rep 12, 45-49.
Sukhapinda, K., Kozuch, M.E., Rubin-Wilson, B., Ainley, W.M., and Merlo, D.J. (1993). Transformation of maize (Zea mays L.) protoplasts and regeneration of haploid transgenic plants. Plant Cell Rep 13, 63-68.
Sumaryati, S., Negrutiu, I., and Jacobs, M. (1992). Characterization and regeneration of salt- and water-stress mutants from protoplast culture of Nicotiana plumbaginifolia (Viviani). Theor Appl Genet 83, 613-619.
Sun, C.S., Prioli, L.M., and Söndahl, M.R. (1989). Regeneration of haploid and dihaploid plants from protoplasts of supersweet (sh2sh2) corn. Plant Cell Rep 8, 313-316.
Sun, Y., Zhang, X., Huang, C., Nie, Y., and Guo, X. (2005). Factors influencing in vitro regeneration from protoplasts of wild cotton (G. klotzschianum A) and RAPD analysis of regenerated plantlets. Plant Growth Regulation	46, 79-86.
Sun, Y., Zhang, X., Nie, Y., and Guo, X. (2005). Production of fertile somatic hybrids of Gossypium hirsutum + G. bickii and G. hirsutum + G. stockii via protoplast fusion. Plant Cell, Tissue and Organ Culture 83, 303-	310
Sushamakumari, S., Asokan, M.P., Anthony, P., Lowe, K.C., Power, J.B., and Davey, M.R. (2000). Plant regeneration from embryogenic cell suspension-derived protoplasts of rubber. Plant Cell, Tissue and Organ Culture 61, 81-	85
Swanson, E.B., Coumans, M.P., Brown, G.L., Patel, J.D., and Beversdorf, W.D. (1988). The characterization of herbicide tolerant plants in Brassica napus L. after in vitro selection of microspores and protoplasts. Plant Cel	l Rep 7, 83-87.
Szabados, L., and Roca, W.M. (1986). Regeneration of isolated mesophyll and cell suspension protoplasts to plants in Stylosanthes guianensis. A tropical forage legume. Plant Cell Rep 5, 174-177.
Szczerbakowa, A., Maciejewska, U., Zimnoch-Guzowska, E., and Wielgat, B. (2003). Somatic hybrids Solanum nigrum (+) S. tuberosum: morphological assessment and verification of hybridity. Plant Cell Rep 21, 577-584.
Szczerbakowa, A., Tarwacka, J., Oskiera, M., Jakuczun, H., and Wielgat, B. (2010). Somatic hybridization between the diploids of S. × michoacanum and S. tuberosum. Acta Physiologiae Plantarum 32, 867-873.
Tabaeizadeh, Z., Perennes, C., and Bergounioux, C. (1985). Increasing the variability of Lycopersicon peruvianum Mill. by protoplast fusion with Petunia hybrida L. Plant Cell Rep 4, 7-11.
Taguchi, T., and Kameya, T. (1986). Production of Somatic Hybrid Plants between Cabbage and Chinese Cabbage through Protoplast Fusion. Japanese Journal of Breeding 36, 185-189.
Takami, K., Matsumara, A., Yahata, M., Imayama, T., Kunitake, H., and Komatsu, H. (2004). Production of intergeneric somatic hybrids between round kumquat (Fortunella japonica Swingle) and 'Morita navel' orange (Citrus sin	ensis Osbeck). Plant Ce	ll R	ep 23, 39-	45
Takamizo, T., Suginobu, K.-I., and Ohsugi, R. (1990). Plant regeneration from suspension culture derived protoplasts of tall fescue (Festuca arundinacea Schreb.) of a single genotype. Plant science 72, 125-131.
Tamura, M., Tao, R., and Sugiura, A. (1995). Regeneration of somatic hybrids from electrofused protoplasts of Japanese persimmon (Diospyros kaki L.). Plant Science 108, 101-107.
Tamura, M., Tao, R., and Sugiura, A. (1996). Production of dodecaploid plants of Japanese persimmon (Diospyros kaki L.) by colchicine treatment of protoplasts. Plant Cell Rep 15, 470-473.
Tamura, N., Murata, Y., and Mukaihara, T. (2002). A somatic hybrid between Solanum integrifolium and Solanum violaceum that is resistant to bacterial wilt caused by Ralstonia solanacearum. Plant Cell Reports 21, 353-358.
Tan, M.L., Rietveld, E.M., Van Marrewijk, G.A., and Kool, A.J. (1987). Regeneration of leaf mesophyll protoplasts of tomato cultivars (L. esculentum): factors important for efficient protoplast culture and plant regenerati	on. Plant Cell Rep 6, 1	1972-01-01	75
Tan, M.-L.M.C., Boerrigter, H.S., and Kool, A.J. (1987). A rapid procedure for plant regeneration from protoplasts isolated from suspension cultures and leaf mesophyll cells of wild Solanum species and Lycopersicon pennell	ii. Plant Science 49, 6	3-72	.
Tan, M.M.C., Colijn-Hooymans, C.M., Lindhout, W.H., and Kool, A.J. (1987). A comparison of shoot regeneration from protoplasts and leaf discs of different genotypes of the cultivated tomato. Theoretical and Applied Genetic	s 75, 105-108.
Tanno-Suenaga, L., Ichikawa, H., and Imamura, J. (1988). Transfer of the CMS trait in Daucus carota L. by donor-recipient protoplast fusion. Theor Appl Genet 76, 855-860.
Tao, R., Tamura, M., Yonemori, K., and Sugiura, A. (1991). Plant regeneration from callus protoplasts of adult Japanese persimmon (Diospyros kaki L.). Plant science 79, 119-125.
Taski-Ajdukovic, K., Vasic, D., and Nagl, N. (2006). Regeneration of interspecific somatic hybrids between Helianthus annuus L. and Helianthus maximiliani (Schrader) via protoplast electrofusion. Plant Cell Rep 25, 698-704	.
Tavazza, R., and Ancora, G. (1986). Plant regeneration from mesophyll protoplasts in commercial potato cultivars (Primura, Kennebec, Spunta, Desirée). Plant Cell Rep 5, 243-246.
Tegeder, M., Kohn, H., Nibbe, M., Schieder, O., and Pickardt, T. (1996). Plant regeneration from protoplasts ofVicia narbonensis via somatic embryogenesis and shoot organogenesis. Plant Cell Rep 16, 22-25.
Terada, R., Yamashita, Y., Nishibayashi, S., and Shimamoto, K. (1987). Somatic hybrids between Brassica oleracea and B. campestris: selection by the use of iodoacetamide inactivation and regeneration ability. Theor Appl Ge	net 73, 379-384.
Thanutong, P., Furusawa, I., and Yamamoto, M. (1983). Resistant tobacco plants from protoplast-derived calluses selected for their resistance to Pseudomonas and Alternaria toxins. Theor Appl Genet 66, 209-215.
Thieme, R., Rakosy-Tican, E., Nachtigall, M., Schubert, J., Hammann, T., Antonova, O., Gavrilenko, T., Heimbach, U., and Thieme, T. (2010). Characterization of the multiple resistance traits of somatic hybrids between Sola	num cardiophyllum Lindl	. an	d two comm	erc	ia	l pota	to cultivars. Plant Cell Rep 29, 1187-1201.
Thomas, E. (1981). Plant regeneration from shoot culture-derived protoplasts of tetraploid potato (Solanum tuberosum cv. Maris Bard). Plant Science Letters 23, 81-88.
Thomas, E., Bright, S.W.J., Franklin, J., Lancaster, V.A., Miflin, B.J., and Gibson, R. (1982). Variation amongst protoplast-derived potato plants (Solatium tuberosum cv. ‘Maris Bard’). Theoretical and Applied Genetics 6	2, 65-68.
Thomas, E., Hoffmann, F., Potrykus, I., and Wenzel, G. (1976). Protoplast regeneration and stem embryogenesis of haploid androgenetic rape. Molecular and General Genetics MGG 145, 245-247.
Thomzik, J.E., and Hain, R. (1990). Transgenic Brassica napus plants obtained by cocultivation of protoplasts with Agrobacterium tumefaciens. Plant Cell Rep 9, 233-236.
Tian, D., and Rose, R.J. (1999). Asymmetric somatic hybridisation between the annual legumes Medicago truncatula and Medicago scutellata. Plant Cell Reports 18, 989-996.
Tomiczak, K., Mikuła, A., Niedziela, A., Wójcik-Lewandowska, A., Domżalska, L., and Rybczyński, J.J. (2019). Somatic Embryogenesis in the Family Gentianaceae and Its Biotechnological Application. Front Plant Sci 10, 762	.
Tomiczak, K., Mikuła, A., Sliwinska, E., and Rybczyński, J.J. (2015). Autotetraploid plant regeneration by indirect somatic embryogenesis from leaf mesophyll protoplasts of diploid Gentiana decumbens L.f. In Vitro Cell D	ev Biol Plant 51, 350-3	59
Tomiczak, K., Sliwinska, E., and Rybczyński, J.J. (2016). Comparison of the morphogenic potential of five Gentiana species in leaf mesophyll protoplast culture and ploidy stability of regenerated calli and plants. Plant C	ell, Tissue and Organ C	ultu	re (PCTOC)	12	6,	319-3	31
Toriyama, K., Arimoto, Y., Uchimiya, H., and Hinata, K. (1988). Transgenic Rice Plants After Direct Gene Transfer into Protoplasts. Bio/Technology 6, 1072-1074.
Toriyama, K., and Hinata, K. (1988). Diploid somatic-hybrid plants regenerated from rice cultivars. Theor Appl Genet 76, 665-668.
Toriyama, K., Hinata, K., and Kameya, T. (1987). Production of somatic hybrid plants, ‘Brassicomoricandia’, through protoplast fusion between Moricandia arvensis and Brassica oleracea. Plant Science 48, 123-128.
Toriyama, K., Hinata, K., and Sasaki, T. (1986). Haploid and diploid plant regeneration from protoplasts of anther callus in rice. Theor Appl Genet 73, 16-19.
Toriyama, K., Kameya, T., and Hinata, K. (1987). Selection of a universal hybridizer in Sinapis turgida Del. and regeneration of plantlets from somatic hybrids with Brassica species. Planta 170, 308-313.
Trémouillaux-Guiller, J., and Chénieux, J.C. (1991). Somatic embryogenesis from leaf protoplasts of Rauvolfia vomitoria shoot cultures. Plant Cell Rep 10, 102-105.
Tsai, C.-K. (1988). Plant regeneration from leaf callus protoplasts of Actinidia Chinensis planch. var. chinensis. Plant Science 54, 231-235.
Tsugawa, H., Otsuki, Y., and Suzuki, M. (1998). Efficient transformation of rice protoplasts mediated by a synthetic polycationic amino polymer. Theoretical and Applied Genetics 97, 1019-1026.
Tu, Y., Sun, J., Liu, Y., Ge, X., Zhao, Z., Yao, X., and Li, Z. (2008). Production and characterization of intertribal somatic hybrids of Raphanus sativus and Brassica rapa with dye and medicinal plant Isatis indigotica. P	lant Cell Rep 27, 873-8	83
Tusa, N., Grosser, J.W., and Gmitter, F.G. (1990). Plant Regeneration of `Valencia' Sweet Orange, `Femminello' Lemon, and the Interspecific Somatic Hybrid following Protoplasm Fusion. Journal of the American Society for Ho	rticultural Science jas	hs 1	15, 1043.
Tylicki, A., Burza, W., Malepszy, S., and Kuraś, M. (2003). Changes in the organization of the tubulin cytoskeleton during the early stages of Solanum lycopersicoides Dun. protoplast culture. Plant Cell Rep 22, 312-319.
Umate, P., Rao, K.V., Kiranmayee, K., Sree, T.J., and Sadanandam, A. (2005). Plant regeneration of mulberry (Morus indica) from mesophyll-derived protoplasts. Plant Cell, Tissue and Organ Culture 82, 289-293.
Vallés, M.P., Wang, Z.Y., Montavon, P., Potrykus, I., and Spangenberg, G. (1993). Analysis of genetic stability of plants regenerated from suspension cultures and protoplasts of meadow fescue (Festuca pratensis Huds.). Pl	ant Cell Rep 12, 101-10	6
Van Der Valk, P., Zaal, M.a.C.M., and Creemers-Molenaar, J. (1988). Regeneration of albino plantlets from suspension culture derived protoplasts of Poa pratensis L. (Kentucky bluegrass). Euphytica 39, 169-176.
Vardi, A., Arzee-Gonen, P., Frydman-Shani, A., Bleichman, S., and Galun, E. (1989). Protoplast-fusion-mediated transfer of organelles from Microcitrus into Citrus and regeneration of novel alloplasmic trees. Theor Appl Gen	et 78, 741-747.
Vardi, A., Breiman, A., and Galun, E. (1987). Citrus cybrids: production by donor-recipient protoplast-fusion and verification by mitochondrial-DNA restriction profiles. Theoretical and Applied Genetics 75, 51-58.
Vardi, A., Hutchison, D.J., and Galun, E. (1986). A protoplast-to-tree system in Microcitrus based on protoplasts derived from a sustained embryogenic callus. Plant Cell Rep 5, 412-414.
Vardi, A., Spiegel-Roy, P., and Galun, E. (1982). Plant regeneration from Citrus protoplasts: Variability in methodological requirements among cultivars and species. Theor Appl Genet 62, 171-176.
Vasil, I.K. (1988). Progress in the Regeneration and Genetic Manipulation of Cereal Crops. Bio/Technology 6, 397-402.
Vasil, I.K., and Vasil, V. (1972). Totipotency and embryogenesis in plant cell and tissue cultures. In Vitro 8, 117-127.
Vasil, V., Redway, F., and Vasil, I.K. (1990). Regeneration of Plants from Embryogenic Suspension Culture Protoplasts of Wheat (Triticum aestivum L.). Bio/Technology 8, 429-434.
Vasil, V., and Vasil, I.K. (1974). Regeneration of tobacco and petunia plants from protoplasts and culture of corn protoplasts. In Vitro 10, 83-96.
Vasil, V., and Vasil, I.K. (1980). Isolation and culture of cereal protoplasts : Part 2: Embryogenesis and plantlet formation from protoplasts of Pennisetum americanum. Theor Appl Genet 56, 97-99.
Vasil, V., Wang, D.-Y., and Vasil, I.K. (1983). Plant Regeneration From Protoplasts of Napier Grass (Pennisetum purpureum Schum.). Zeitschrift für Pflanzenphysiologie 111, 233-239.
Vatsya, B., and Bhaskaran, S. (1982). Plant regeneration from cotyledonary protoplasts of cauliflower (Brassica oleracea L. var.botrytis L.). Protoplasma 113, 161-163.
Vazquez-Thello, A., Li Yang, J., Hidaka, M., and Uozumi, T. (1996). Inherited chilling tolerance in somatic hybrids of transgenic Hibiscus rosa-sinensis x transgenic Lavatera thuringiaca selected by double-antibiotic resis	tance. Plant Cell Rep 1	5, 5	06-511.
Vieira, M.L., Jones, B., Cocking, E.C., and Davey, M.R. (1990). Plant regeneration from protoplasts isolated from seedling cotyledons of Stylosanthes guianensis, S. macrocephala and S. scabra. Plant Cell Rep 9, 289-292.
Vitart, V., De Paepe, R., Mathieu, C., Chétrit, P., and Vedel, F. (1992). Amplification of substoichiometric recombinant mitochondrial DNA sequences in a nuclear, male sterile mutant regenerated from protoplast culture in	Nicotiana sylvestris.	Mol	Gen Genet	233	,	193-20	0
Wakita, Y., Sasamoto, H., Yokota, S., and Yoshizawa, N. (1996). Plantlet regeneration from mesophyll protoplasts ofBetula platyphylla var.japonica. Plant Cell Rep 16, 50-53.
Wallin, A., and Johansson, L. (1990). Plant regeneration from leaf mesophyll protoplasts of in vitro cultured shoots of a columnar apple. Journal of plant physiology 135, 565-570.
Walters, T.W., Mutschler, M.A., and Earle, E.D. (1992). Protoplast fusion-derived Ogura male sterile cauliflower with cold tolerance. Plant Cell Rep 10, 624-628.
Wang, A.S., Evans, R.A., Altendorf, P.R., Hanten, J.A., Doyle, M.C., and Rosichan, J.L. (2000). A mannose selection system for production of fertile transgenic maize plants from protoplasts. Plant Cell Rep 19, 654-660.
Wang, D., Miller, P.D., and Söndahl, M.R. (1989). Plant regeneration from protoplasts of Indica type rice and CMS rice. Plant Cell Rep 8, 329-332.
Wang, G., Binding, H., and Posselt, U. (1997). Fertile transgenic plants from direct gene transfer to protoplasts of Lolium perenne L. and Lolium multiflorum Lam. Journal of plant physiology 151, 83-90.
Wang, G.X., Tang, Y., Yan, H., Sheng, X.G., Hao, W.W., Zhang, L., Lu, K., and Liu, F. (2011). Production and characterization of interspecific somatic hybrids between Brassica oleracea var. botrytis and B. nigra and their	progenies for the selec	tion	of advanc	ed	pr	e-bree	ding materials. Plant Cell Rep 30, 1811-1821.
Wang, J., Sun, Y., Yan, S., Daud, M.K., and Zhu, S. (2008). High frequency plant regeneration from protoplasts in cotton via somatic embryogenesis. Biologia Plantarum 52, 616-620.
Wang, L., Pan, Z.-Y., and Guo, W.-W. (2010). Proteomic analysis of leaves from a diploid cybrid produced by protoplast fusion between Satsuma mandarin and pummelo. Plant Cell, Tissue and Organ Culture (PCTOC) 103, 165-174.
Wang, X.H., and Lörz, H. (1994). Plant regeneration from protoplasts of wild barley (Hordeum murinum L.). Plant Cell Rep 13, 139-144.
Wang, Y., Huang, M.R., Wei, Z.M., Sun, Y.R., Chen, D.M., Xu, Z.H., Zhang, L.M., and Xu, N. (1995). Regeneration of simon poplar (Populus simonii) from protoplast culture. Plant Cell Rep 14, 442-445.
Wang, Z., Nagel, J., Potrykus, I., and Spangenberg, G. (1993). Plants from cell suspension-derived protoplasts in Lolium species. Plant Science 94, 179-193.
Wang, Z.Y., Takamizo, T., Iglesias, V.A., Osusky, M., Nagel, J., Potrykus, I., and Spangenberg, G. (1992). Transgenic plants of tall fescue (Festuca arundinacea Schreb.) obtained by direct gene transfer to protoplasts. Bio	technology (N Y) 10, 69	1-69	6
Wang, Z.Y., Vallés, M.P., Montavon, P., Potrykus, I., and Spangenberg, G. (1993). Fertile plant regeneration from protoplasts of meadow fescue (Festuca pratensis Huds.). Plant Cell Rep 12, 95-100.
Wardrop, J., Lowe, K., Power, J., and Davey, M. (1996). Perfluorochemicals and plant biotechnology: an improved protocol for protoplast culture and plant regeneration in rice (Oryza sativa L.). Journal of biotechnology 50,	47-54.
Wei, Z.M., Kamada, H., and Harada, H. (1986). Transformation of Solanum nigrum L. protoplasts by Agrobacterium rhizogenes. Plant Cell Rep 5, 93-96.
Wei, Z.M., and Xu, Z.H. (1988). Plant regeneration from protoplasts of soybean (Glycine max L.). Plant Cell Rep 7, 348-351.
Wei, Z.M., and Xu, Z.H. (1990). Regeneration of fertile plants from embryogenic suspension culture protoplasts of Sorghum vulgare. Plant Cell Rep 9, 51-53.
Wilson, V.M., Haq, N., and Evans, P.K. (1985). Protoplast isolation, culture and plant regeneration in the winged bean, Psophocarpus tetragonolobus (L) D.C. Plant Science 41, 61-68.
Wingender, R., Henn, H.J., Barth, S., Voeste, D., Machlab, H., and Schnabl, H. (1996). A regeneration protocol for sunflower (Helianthus annuus L.) protoplasts. Plant Cell Rep 15, 742-745.
Winkelmann, T., and Grunewaldt, J. (1995). Genotypic variability for protoplast regeneration in Saintpaulia ionantha (H. Wendl.). Plant Cell Rep 14, 704-707.
Winkelmann, T., Specht, J., and Serek, M. (2006). Efficient plant regeneration from protoplasts isolated from embryogenic suspension cultures of Cyclamen persicum Mill. Plant Cell, Tissue and Organ Culture 86, 337-347.
Witjaksono, Litz, R.E., and Grosser, J.W. (1998). Isolation, culture and regeneration of avocado (Persea americana Mill.) protoplasts. Plant Cell Rep 18, 235-242.
Wu, C., and Zapata, F. (1992). Plant regeneration from protoplasts isolated from primary callus of four japonica rice (Oryza sativa L.) varieties. Plant Science 86, 83-87.
Wu, Y., Installe, P., Hinnisdaels, S., Jacobs, M., and Negrutiu, I. (1993). Protoplast culture and female plant regeneration in the dioecious plant Melandrium album. Plant Cell Rep 12, 211-215.
Xia, G., Xiang, F., Zhou, A., Wang, H., and Chen, H. (2003). Asymmetric somatic hybridization between wheat (Triticum aestivum L.) and Agropyron elongatum (Host) Nevishi. Theor Appl Genet 107, 299-305.
Xiao, W., Huang, X., Gong, Q., Dai, X.-M., Zhao, J.-T., Wei, Y.-R., and Huang, X.-L. (2009). Somatic hybrids obtained by asymmetric protoplast fusion between Musa Silk cv. Guoshanxiang (AAB) and Musa acuminata cv. Mas (AA)	. Plant Cell, Tissue an	d Or	gan Cultur	e (	PC	TOC) 9	7, 313-321.
Xiao, W., Huang, X.-L., Huang, X., Chen, Y.-P., Dai, X.-M., and Zhao, J.-T. (2007). Plant regeneration from protoplasts of Musa acuminata cv. Mas (AA) via somatic embryogenesis. Plant Cell, Tissue and Organ Culture 90, 191	-200
Xu, L., and Huang, H. (2014). Genetic and epigenetic controls of plant regeneration. Curr Top Dev Biol 108, 1-33.
Xu, X.H., and Davey, M.R. (1983). Shoot regeneration from mesophyll protoplasts and leaf explants of Rehmannia glutinosa. Plant Cell Rep 2, 55-57.
Xu, X.Y., Hu, Z.Y., Li, J.F., Liu, J.H., and Deng, X.X. (2007). Asymmetric somatic hybridization between UV-irradiated Citrus unshiu and C. sinensis: regeneration and characterization of hybrid shoots. Plant Cell Rep 26, 1	263-1273.
Xu, Y.S., Pehu, E., Malone, R., and Jones, M.G. (1991). Plant regeneration from protoplasts of Solanum species with potential agricultural value (S. hjertingii, S. polyadenium, S. capsicibaccatum). Plant Cell Rep 9, 520-52	2
Xu, Z.H., Davey, M.R., and Cocking, E.C. (1982). Organogenesis From Root Protoplasts of the Forage Legumes Medicago sativa and Trigonella foenum-graecum. Zeitschrift für Pflanzenphysiologie 107, 231-235.
Xu, Z.H., Davey, M.R., and Cocking, E.C. (1982). Plant regeneration from root protoplasts of Brassica. Plant Science Letters 24, 117-121.
Xue, Q., and Earle, E.D. (1995). Plant regeneration from protoplasts of cytoplasmic male sterile lines of rice (Oryza sativa L.). Plant Cell Rep 15, 76-81.
Yamada, Y., Yang, Z.Q., and Tang, D.T. (1986). Plant regeneration from protoplast-derived callus of rice (Oryza sativa L.). Plant Cell Rep 5, 85-88.
Yamagishi, H., and Glimelius, K. (2003). Somatic hybrids between Arabidopsis thaliana and cytoplasmic male-sterile radish (Raphanus sativus). Plant Cell Rep 22, 52-58.
Yamaguchi, J., and Shiga, T. (1993). Characteristics of regenerated plants via protoplast electrofusion between melon (Cucumis melo) and pumpkin (interspecific hybrid, Cucurbita maxima× C. moschata). Japanese Journal of B	reeding 43, 173-182.
Yan, C.Q., Qian, K.X., Yan, Q.S., Zhang, X.Q., Xue, G.P., Huangfu, W.G., Wu, Y.F., Zhao, Y.Z., Xue, Z.Y., Huang, J., Xu, G.Z., and Wu, P. (2004). Use of asymmetric somatic hybridization for transfer of the bacterial blight	resistance trait from	Oryz	a meyerian	a L	.	to O.	sativa L. ssp. japonica. Plant Cell Rep 22, 569-575.
Yang, X., Guo, X., Zhang, X., Nie, Y., and Jin, S. (2007). Plant regeneration from Gossypium davidsonii protoplasts via somatic embryogenesis. Biologia Plantarum 51, 533-537.
Yang, Y.M., He, D.D., and Scott, K.J. (1993). Plant regeneration from protoplasts of durum wheat (Triticum durum Desf. cv. D6962). Plant Cell Rep 12, 320-323.
Yang, Z.Q., Shikanai, T., Mori, K., and Yamada, Y. (1989). Plant regeneration from cytoplasmic hybrids of rice (Oryza sativa L.). Theor Appl Genet 77, 305-310.
Yarrow, S.A., Burnett, L.A., Wildeman, R.P., and Kemble, R.J. (1990). The transfer of 'Polima' cytoplasmic male sterility from oilseed rape (Brassica napus) to broccoli (B. oleracea) by protoplast fusion. Plant Cell Rep 9,	185-188.
Yarrow, S.A., Cocking, E.C., and Power, J.B. (1987). Plant regeneration from cultured cell-derived protoplasts of Pelargonium aridum, P. x hortorum and P. peltatum. Plant Cell Rep 6, 102-104.
Yu, C., Chen, Z., Lu, L., and Lin, J. (2000). Somatic embryogenesis and plant regeneration from litchi protoplasts isolated from embryogenic suspensions. Plant Cell, Tissue and Organ Culture 61, 51-58.
Yu, J., Tu, L., Subburaj, S., Bae, S., and Lee, G.J. (2020). Simultaneous targeting of duplicated genes in Petunia protoplasts for flower color modification via CRISPR-Cas9 ribonucleoproteins. Plant Cell Rep.
Yu, Y., Ye, W., He, L., Cai, X., Liu, T., and Liu, J. (2013). Introgression of bacterial wilt resistance from eggplant to potato via protoplast fusion and genome components of the hybrids. Plant Cell Rep 32, 1687-1701.
Zafar, Y., Nenz, E., Damiani, F., Pupilli, F., and Arcioni, S. (1995). Plant regeneration from explant and protoplast derived calluses of Medicago littoralis. Plant Cell, Tissue and Organ Culture 41, 41-48.
Zaghmout, O.M.F., and Torello, W.A. (1992). Plant regeneration from callus and protoplasts of perennial ryegrass (Lolium perenne L.). Journal of plant physiology 140, 101-105.
Zelcer, A., Aviv, D., and Galun, E. (1978). Interspecific Transfer of Cytoplasmic Male Sterility by Fusion between Protoplasts of Normal Nicotiana sylvestris and X-Ray Irradiated Protoplasts of Male-Sterile N. tabacum. Zei	tschrift für Pflanzenp	hysi	ologie 90,	39	-7	407
Zeng, S.-H., Chen, C.-W., Hong, L., Liu, J.-H., and Deng, X.-X. (2006). In vitro induction, regeneration and analysis of autotetraploids derived from protoplasts and callus treated with colchicine in Citrus. Plant Cell, T	issue and Organ Culture	87,	85
Zhang, S. (1995). Efficient plant regeneration from Indica (group 1) rice protoplasts of one advanced breeding line and three varieties. Plant Cell Rep 15, 68-71.
Zhang, W., Mcelroy, D., and Wu, R. (1991). Analysis of rice Act1 5' region activity in transgenic rice plants. Plant Cell 3, 1155-1165.
Zhang, W., and Wu, R. (1988). Efficient regeneration of transgenic plants from rice protoplasts and correctly regulated expression of the foreign gene in the plants. Theor Appl Genet 76, 835-840.
Zhang, Y., Liang, Z., Zong, Y., Wang, Y., Liu, J., Chen, K., Qiu, J.L., and Gao, C. (2016). Efficient and transgene-free genome editing in wheat through transient expression of CRISPR/Cas9 DNA or RNA. Nat Commun 7, 12617.
Zhang, Y.J., Qian, Y.Q., Mu, X.J., Cai, Q.G., Zhou, Y.L., and Wei, X.P. (1998). Plant regeneration from in vitro-cultured seedling leaf protoplasts of Actinidia eriantha Benth. Plant Cell Rep 17, 819-821.
Zhao, J., Xu, H., Zhu, Z., and Liang, A. (2006). Transformation of modified cowpea trypsin inhibitor gene and anti-bacterial peptide gene in Brassica pekinensis protoplasts mediated by Agrobacterium tumefaciens. Euphytica	149, 317-326.
Zhao, K.N., Whitecross, M.I., and Bittisnich, D.J. (1994). Studies on plant regeneration from cotyledonary protoplasts in Brassica campestris. Plant Cell Rep 13, 164-170.
Zhao, Z.G., Hu, T.T., Ge, X.H., Du, X.Z., Ding, L., and Li, Z.Y. (2008). Production and characterization of intergeneric somatic hybrids between Brassica napus and Orychophragmus violaceus and their backcrossing progenies.	Plant Cell Rep 27, 161	2021-01-16	21
Zhong-Yi, L., Guang-Min, X., and Hui-Min, C. (1992). Somatic embryogenesis and plant regeneration from protoplasts isolated from embryogenic cell suspensions of wheat (Triticum aestivum L.). Plant Cell, Tissue and Organ Cu	lture 28, 79-85.
Zhou, A., and Xia, G. (2005). Introgression of the Haynaldia villosa genome into gamma-ray-induced asymmetric somatic hybrids of wheat. Plant Cell Rep 24, 289-296.
Zhu, Y.-M., Hoshino, Y., Nakano, M., Takahashi, E., and Mii, M. (1997). Highly efficient system of plant regeneration from protoplasts of grapevine (Vitis vinifera L.) through somatic embryogenesis by using embryogenic cal	lus culture and activat	ed c	harcoal. P	lan	t	Scienc	e 123, 151-157.
Zhu, Z., Hughes, K.W., Huang, L., Sun, B., Liu, C., and Li, Y. (1994). Expression of human α-interferon cDNA in transgenic rice plants. Plant Cell, Tissue and Organ Culture 36, 197-204.
